# Supplementary material for: Infection with gut parasites correlates with gut microbiome diversity across human populations in Africa
Source: Gut Microbes. 2025 Dec 8;17(1):2587966. doi: 10.1080/19490976.2025.2587966 (PMC12688249; doi:10.1080/19490976.2025.2587966)
Supplement: Supplementary Material — Supplementary_tables_S1_S12. [file KGMI_A_2587966_SM0647.xlsx]

## Sheet: S1a
Linear Model on parasite count by Age group (Lambarené)
term	estimate	std.error	statistic	p.value
(Intercept)	0.26957	0.04125	6.535	4.1e-10
Age_groupChild	-0.25217	0.05833	-4.323	2.3e-05
Linear Model on parasite count by Age group (Ikobey)
term	estimate	std.error	statistic	p.value
(Intercept)	2.925	0.1857	15.754	< 2e-16
Age_groupChild	-1	0.2626	-3.809	0.000277
Table S1a. Summary of Linear model (parasite_count ~ Age_group). Age_group = Adult vs Child

## Sheet: S1b
Tukey multiple comparisons of means (Lambaréne)
term	contrast	null.value	estimate	conf.low	conf.high	adj.p.value
Age_group	Child-Adult	0	-0.252174	-0.367113	-0.137235	2.2999e-05
Tukey multiple comparisons of means (Ikobey)
term	contrast	null.value	estimate	conf.low	conf.high	adj.p.value
Age_group	Child-Adult	0	-1	-1.52273	-0.477266	0.000277079
Table S1b. Summary of Tukey multiple comparison of means (parasite_count ~ Age_group). Age_group = Adult vs Child

## Sheet: S1c
Logistic Regression on parasite presence/absence by Age group (Lambaréne)
term	estimate	std.error	statistic	p.value	odds ratio (%)	CI: 2.5% (%)	CI: 97.5% (%)
(Intercept)	-1.4416	0.2371	-6.08	1.2e-09
Age_groupChild	-2.5927	0.7516	-3.45	0.000561	0.07481899 (7.5)	0.01714954 (1,7)	0.32641588 (32.6)
Logistic Regression on parasite presence/absence by Age group (Ikobey)
term	estimate	std.error	statistic	p.value	odds ratio (%)	CI: 2.5% (%)	CI: 97.5% (%)
(Intercept)	2.94444	0.725439	4.05884	4.93175e-05
Age_groupChild	-0.998529	0.868811	-1.14931	0.25	0.3684211 (36.8)	0.06711367 (6,7)	2.02245061 (202.2)
Table S1c. Summary of Logistic regression (parasite presence/absence ~ Age_group). Age_group = Adult vs Child
odds ratio = exp (coefficients)Age_groupChild
CI = confidence intervals

## Sheet: S2a
Linear Model on Shannon diversity by parasite richness, Age group and location on all samples with age data (n = 307)
term	estimate	std.error	statistic	p.value	adjusted p.value	location	Age group	model type
(Intercept)	7.14838	0.232015	30.8099	5.5685e-28	1.67055e-27	Ikobey	Adult	linear model by age group
parasite_count	0.0516011	0.0608521	0.847977	0.401903	0.401903	Ikobey	Adult	linear model by age group
age_years_std (z-score)	0.113433	0.128278	0.884277	0.382257	0.401903	Ikobey	Adult	linear model by age group
(Intercept)	11.4018	1.74148	6.54717	1.47893e-07	4.43678e-07	Ikobey	Child	linear model by age group
parasite_count	0.326356	0.143814	2.26929	0.0295213	0.0295213	Ikobey	Child	linear model by age group
age_years_std (z-score)	6.51728	1.80774	3.60521	0.000961412	0.00144212	Ikobey	Child	linear model by age group
(Intercept)	7.14958	0.130154	54.9318	7.83001e-83	2.349e-82	Lambaréné	Adult	linear model by age group
parasite_count	0.154985	0.0929738	1.66698	0.0983134	0.14747	Lambaréné	Adult	linear model by age group
age_years_std (z-score)	-0.00989213	0.133161	-0.0742871	0.940914	0.940914	Lambaréné	Adult	linear model by age group
(Intercept)	20.9021	3.5412	5.90256	3.96221e-08	1.18866e-07	Lambaréné	Child	linear model by age group
parasite_count	-0.0343374	0.671189	-0.051159	0.959291	0.959291	Lambaréné	Child	linear model by age group
age_years_std (z-score)	15.9994	3.67756	4.35054	3.03015e-05	4.54523e-05	Lambaréné	Child	linear model by age group
Table S2a. Summary of Linear model (shannon ~ parasite_count + age_years_std). parasite_count = pos for 1-to-4 STH parasites species; age_years_std = standardized age z-scores, Age group = Adults or Children, and location = Ikobey or Lambaréné.

## Sheet: S2b
Linear Model on Faith's PD by parasite richness, Age group and location on all samples with age data (n = 307)
term	estimate	std.error	statistic	p.value	adjusted p.value	location	Age group	model type
(Intercept)	307.463	34.6361	8.87696	1.06292e-10	3.18876e-10	Ikobey	Adult	linear model by age group
parasite_count	15.9189	9.08421	1.75237	0.0879943	0.131991	Ikobey	Adult	linear model by age group
age_years_std	-7.44615	19.1498	-0.388837	0.699625	0.699625	Ikobey	Adult	linear model by age group
(Intercept)	549.177	71.7319	7.65597	5.55202e-09	1.6656e-08	Ikobey	Child	linear model by age group
parasite_count	7.26588	5.92372	1.22657	0.228171	0.228171	Ikobey	Child	linear model by age group
age_years_std	359.385	74.461	4.82649	2.70664e-05	4.05996e-05	Ikobey	Child	linear model by age group
(Intercept)	319.889	12.1935	26.2344	1.21397e-49	3.64192e-49	Lambarene	Adult	linear model by age group
parasite_count	11.9157	8.71028	1.368	0.174051	0.261076	Lambarene	Adult	linear model by age group
age_years_std	-9.27463	12.4752	-0.743445	0.458769	0.458769	Lambarene	Adult	linear model by age group
(Intercept)	674.713	170.037	3.96804	0.000128839	0.000386517	Lambarene	Child	linear model by age group
parasite_count	-21.0246	32.2283	-0.652366	0.515514	0.515514	Lambarene	Child	linear model by age group
age_years_std	514.655	176.584	2.9145	0.00430987	0.00646481	Lambarene	Child	linear model by age group
Table S2b. Summary of Linear model (faith_pd ~ parasite_count + age_years_std). parasite_count = pos for 1-to-4 STH parasites species; age_years_std = standardized age z-scores, Age group = Adults or Children, and location = Ikobey or Lambaréné.

## Sheet: S2c
Significance of covariates describing composition of gut microbiota (PERMANOVA on all samples with age data, n = 307)
term	R2	p.value	p.adj.fdr	metric	location	Significance
parasite_count	0.225256	0.001	0.002	weighted Unifrac	Ikobey	**
Age_group	0.0731788	0.001	0.002	weighted Unifrac	Ikobey	**
Age_years_scaled	0.00523586	0.626	0.626	weighted Unifrac	Ikobey	ns
parasite_count	0.0274688	0.008	0.012	weighted Unifrac	Lambarene	*
Age_group	0.198145	0.001	0.002	weighted Unifrac	Lambarene	**
Age_years_scaled	0.00236732	0.577	0.626	weighted Unifrac	Lambarene	ns
parasite_count	0.107202	0.001	0.0015	unweighted Unifrac	Ikobey	**
Age_group	0.0666814	0.001	0.0015	unweighted Unifrac	Ikobey	**
Age_years_scaled	0.00973973	0.645	0.774	unweighted Unifrac	Ikobey	ns
parasite_count	0.0253789	0.001	0.0015	unweighted Unifrac	Lambarene	**
Age_group	0.149235	0.001	0.0015	unweighted Unifrac	Lambarene	**
Age_years_scaled	0.00264059	0.901	0.901	unweighted Unifrac	Lambarene	ns
parasite_count	0.144086	0.001	0.0015	Bray-Curtis	Ikobey	**
Age_group	0.0718942	0.001	0.0015	Bray-Curtis	Ikobey	**
Age_years_scaled	0.00752807	0.748	0.775	Bray-Curtis	Ikobey	ns
parasite_count	0.0259058	0.001	0.0015	Bray-Curtis	Lambarene	**
Age_group	0.156635	0.001	0.0015	Bray-Curtis	Lambarene	**
Age_years_scaled	0.00255142	0.775	0.775	Bray-Curtis	Lambarene	ns
parasite_count	0.109166	0.001	0.0015	Jaccard	Ikobey	**
Age_group	0.0611123	0.001	0.0015	Jaccard	Ikobey	**
Age_years_scaled	0.00981642	0.64	0.768	Jaccard	Ikobey	ns
parasite_count	0.0245674	0.001	0.0015	Jaccard	Lambarene	**
Age_group	0.138468	0.001	0.0015	Jaccard	Lambarene	**
Age_years_scaled	0.00251176	0.954	0.954	Jaccard	Lambarene	ns
Table S2c. Summary of p-values from a PERMANOVA analysis of microbiome composition: Bray-Curtis, Jaccard and both weighted and unweighted UniFrac distance matrices for different covariates. (i):Age_group = Adult or Child, (ii): parasite_count = infection with 1-to-4 parasites or uninfected(0 parasites),(iii): Age_years_scaled = standardized age z-scores.
significance: p.adj.fdr =< 0.001 = ***, p < 0.01 = **, p < 0.05 = *, ns = non-significant; p.adj.fdr = FDR adjusted p-value

## Sheet: S3a
Significantly differentially abundant taxa across Soil Transmitted helminth (STH) counts -> Lambarene dataset (n = 230)
Species	methods_found	deseq_logFC	mas_logFC	ancom_logFC	max_logFC	source_method	log2FoldChange	qval	significance	Domain	Phylum	Class	Order	Family	Genus
s__Bifidobacterium imperatoris	2	-3.65163	NA	-0.960376	3.65163	DESeq2	-3.65163	3.10343e-10	**	d__Bacteria	p__Actinobacteriota	c__Actinomycetia	o__Actinomycetales	f__Bifidobacteriaceae	g__Bifidobacterium
s__Bifidobacterium longum	3	-2.09428	-0.130798	-0.801385	2.09428	DESeq2	-2.09428	4.45146e-09	***	d__Bacteria	p__Actinobacteriota	c__Actinomycetia	o__Actinomycetales	f__Bifidobacteriaceae	g__Bifidobacterium
s__Bifidobacterium pseudocatenulatum	2	-2.16872	NA	-0.650198	2.16872	DESeq2	-2.16872	4.45146e-09	**	d__Bacteria	p__Actinobacteriota	c__Actinomycetia	o__Actinomycetales	f__Bifidobacteriaceae	g__Bifidobacterium
s__Bifidobacterium aesculapii	2	-3.81551	NA	-0.540081	3.81551	DESeq2	-3.81551	6.07357e-09	**	d__Bacteria	p__Actinobacteriota	c__Actinomycetia	o__Actinomycetales	f__Bifidobacteriaceae	g__Bifidobacterium
s__Bifidobacterium sp009193305	2	-3.57251	NA	-0.603491	3.57251	DESeq2	-3.57251	6.88696e-09	**	d__Bacteria	p__Actinobacteriota	c__Actinomycetia	o__Actinomycetales	f__Bifidobacteriaceae	g__Bifidobacterium
s__Bacteroides caccae	2	-2.92642	NA	-0.801451	2.92642	DESeq2	-2.92642	1.30816e-07	**	d__Bacteria	p__Bacteroidota	c__Bacteroidia	o__Bacteroidales	f__Bacteroidaceae	g__Bacteroides
s__Bifidobacterium felsineum	2	-3.99658	NA	-0.633566	3.99658	DESeq2	-3.99658	2.29005e-07	**	d__Bacteria	p__Actinobacteriota	c__Actinomycetia	o__Actinomycetales	f__Bifidobacteriaceae	g__Bifidobacterium
s__Bifidobacterium gallinarum	2	-3.62162	NA	-0.677795	3.62162	DESeq2	-3.62162	5.95454e-07	**	d__Bacteria	p__Actinobacteriota	c__Actinomycetia	o__Actinomycetales	f__Bifidobacteriaceae	g__Bifidobacterium
s__Bacteroides xylanisolvens	2	-1.93979	NA	-0.786561	1.93979	DESeq2	-1.93979	1.4062e-06	**	d__Bacteria	p__Bacteroidota	c__Bacteroidia	o__Bacteroidales	f__Bacteroidaceae	g__Bacteroides
s__Bacteroides sp900557355	2	-1.63578	NA	-0.574105	1.63578	DESeq2	-1.63578	4.19168e-06	**	d__Bacteria	p__Bacteroidota	c__Bacteroidia	o__Bacteroidales	f__Bacteroidaceae	g__Bacteroides
s__Bifidobacterium sp009193355	2	-3.58339	NA	-0.544067	3.58339	DESeq2	-3.58339	5.16809e-06	**	d__Bacteria	p__Actinobacteriota	c__Actinomycetia	o__Actinomycetales	f__Bifidobacteriaceae	g__Bifidobacterium
s__Bifidobacterium scardovii	2	-2.77065	NA	-0.696625	2.77065	DESeq2	-2.77065	6.92783e-06	**	d__Bacteria	p__Actinobacteriota	c__Actinomycetia	o__Actinomycetales	f__Bifidobacteriaceae	g__Bifidobacterium
s__Bifidobacterium sp012932445	2	-2.77671	NA	-0.623718	2.77671	DESeq2	-2.77671	8.31531e-06	**	d__Bacteria	p__Actinobacteriota	c__Actinomycetia	o__Actinomycetales	f__Bifidobacteriaceae	g__Bifidobacterium
s__Bacteroides sp007097645	2	-1.67808	NA	-0.665443	1.67808	DESeq2	-1.67808	1.43499e-05	**	d__Bacteria	p__Bacteroidota	c__Bacteroidia	o__Bacteroidales	f__Bacteroidaceae	g__Bacteroides
s__Bacteroides caecimuris	2	-1.53927	NA	-0.680264	1.53927	DESeq2	-1.53927	3.94733e-05	**	d__Bacteria	p__Bacteroidota	c__Bacteroidia	o__Bacteroidales	f__Bacteroidaceae	g__Bacteroides
s__Bacteroides sp003463205	2	-1.52178	NA	-0.646661	1.52178	DESeq2	-1.52178	5.92244e-05	**	d__Bacteria	p__Bacteroidota	c__Bacteroidia	o__Bacteroidales	f__Bacteroidaceae	g__Bacteroides
s__Bacteroides thetaiotaomicron	2	-1.42593	NA	-0.574079	1.42593	DESeq2	-1.42593	0.000236955	**	d__Bacteria	p__Bacteroidota	c__Bacteroidia	o__Bacteroidales	f__Bacteroidaceae	g__Bacteroides
s__Bacteroides uniformis	2	-1.70723	NA	-0.770738	1.70723	DESeq2	-1.70723	0.000544156	**	d__Bacteria	p__Bacteroidota	c__Bacteroidia	o__Bacteroidales	f__Bacteroidaceae	g__Bacteroides
s__Bacteroides finegoldii	2	-1.19734	NA	-0.549846	1.19734	DESeq2	-1.19734	0.00167835	**	d__Bacteria	p__Bacteroidota	c__Bacteroidia	o__Bacteroidales	f__Bacteroidaceae	g__Bacteroides
s__Bacteroides rodentium	2	-1.47894	NA	-0.615789	1.47894	DESeq2	-1.47894	0.00198794	**	d__Bacteria	p__Bacteroidota	c__Bacteroidia	o__Bacteroidales	f__Bacteroidaceae	g__Bacteroides
s__Bacteroides sp900556625	2	-1.83445	NA	-0.629338	1.83445	DESeq2	-1.83445	0.00283098	**	d__Bacteria	p__Bacteroidota	c__Bacteroidia	o__Bacteroidales	f__Bacteroidaceae	g__Bacteroides
s__TF01-11 sp003524945	2	-1.72334	NA	-0.445434	1.72334	DESeq2	-1.72334	0.00302158	**	d__Bacteria	p__Firmicutes_A	c__Clostridia	o__Lachnospirales	f__Lachnospiraceae	g__TF01-11
s__Bacteroides sp900761785	2	-1.03468	NA	-0.559995	1.03468	DESeq2	-1.03468	0.00432561	**	d__Bacteria	p__Bacteroidota	c__Bacteroidia	o__Bacteroidales	f__Bacteroidaceae	g__Bacteroides
s__Bacteroides cutis	2	-0.911977	NA	-0.566577	0.911977	DESeq2	-0.911977	0.00532674	**	d__Bacteria	p__Bacteroidota	c__Bacteroidia	o__Bacteroidales	f__Bacteroidaceae	g__Bacteroides
s__Anaerostipes sp900066705	2	-1.00443	NA	-0.554772	1.00443	DESeq2	-1.00443	0.0142599	**	d__Bacteria	p__Firmicutes_A	c__Clostridia	o__Lachnospirales	f__Lachnospiraceae	g__Anaerostipes
s__Prevotellamassilia sp900540885	2	0.876465	0.154885	NA	0.876465	DESeq2	0.876465	0.0332247	**	d__Bacteria	p__Bacteroidota	c__Bacteroidia	o__Bacteroidales	f__Bacteroidaceae	g__Prevotellamassilia
s__CAG-791 sp000431495	2	NA	0.3073	1.43343	1.43343	ANCOMBC	1.43343	0.00762331	**	d__Bacteria	p__Firmicutes_A	c__Clostridia	o__Lachnospirales	f__Lachnospiraceae	g__CAG-791
s__Oribacterium sp900772695	2	NA	0.197394	0.952126	0.952126	ANCOMBC	0.952126	0.0124489	**	d__Bacteria	p__Firmicutes_A	c__Clostridia	o__Lachnospirales	f__Lachnospiraceae	g__Oribacterium
s__Oribacterium sp900770445	2	NA	0.216683	1.03667	1.03667	ANCOMBC	1.03667	0.0140997	**	d__Bacteria	p__Firmicutes_A	c__Clostridia	o__Lachnospirales	f__Lachnospiraceae	g__Oribacterium
s__Oribacterium sp004554245	2	NA	0.170563	0.803319	0.803319	ANCOMBC	0.803319	0.0203467	**	d__Bacteria	p__Firmicutes_A	c__Clostridia	o__Lachnospirales	f__Lachnospiraceae	g__Oribacterium
s__VUNA01 sp002299625	2	NA	0.17965	0.783341	0.783341	ANCOMBC	0.783341	0.00132597	**	d__Bacteria	p__Firmicutes_A	c__Clostridia	o__Peptostreptococcales	f__Anaerovoracaceae	g__VUNA01
s__Holdemanella sp003458715	2	NA	0.143403	0.578068	0.578068	ANCOMBC	0.578068	0.0283046	**	d__Bacteria	p__Firmicutes	c__Bacilli	o__Erysipelotrichales	f__Erysipelotrichaceae	g__Holdemanella
s__UBA10281 sp900767815	2	NA	0.130157	0.608853	0.608853	ANCOMBC	0.608853	0.0255165	**	d__Bacteria	p__Firmicutes_A	c__Clostridia_A	o__Christensenellales	f__Borkfalkiaceae	g__UBA10281
s__Bilophila sp900553145	2	NA	-0.106763	-0.867396	0.867396	ANCOMBC	-0.867396	0.0255165	**	d__Bacteria	p__Desulfobacterota	c__Desulfovibrionia	o__Desulfovibrionales	f__Desulfovibrionaceae	g__Bilophila
Table S3a. Differentially abundant species associated with STH parasite count across three methods (n = 230). Species included were detected in >50% of samples and found to be differentially abundant by all three methods: DESeq2, MaAsLin2, and ANCOM-BC. The table reports log2 fold changes from each method (deseq_logFC, mas_logFC, ancom_logFC), alongside the maximum absolute log2 fold change (max_…
significance: methods_found =3 = ***, 2= **, 1 = *

## Sheet: S3b
Significantly differentially abundant taxa across Soil Transmitted helminth (STH) counts -> Ikobey dataset (n = 80)
Species	methods_found	deseq_logFC	mas_logFC	ancom_logFC	max_logFC	source_method	log2FoldChange	qval	significance	Domain	Phylum	Class	Order	Family	Genus
s__Bacteroides ovatus	2	-1.29517	NA	-0.575899	1.29517	DESeq2	-1.29517	2.83902e-07	**	d__Bacteria	p__Bacteroidota	c__Bacteroidia	o__Bacteroidales	f__Bacteroidaceae	g__Bacteroides
s__Bacteroides xylanisolvens	3	-1.25013	-0.281895	-0.821487	1.25013	DESeq2	-1.25013	2.88488e-07	***	d__Bacteria	p__Bacteroidota	c__Bacteroidia	o__Bacteroidales	f__Bacteroidaceae	g__Bacteroides
s__Collinsella sp900551655	3	-1.1782	-0.253915	-0.802938	1.1782	DESeq2	-1.1782	2.88488e-07	***	d__Bacteria	p__Actinobacteriota	c__Coriobacteriia	o__Coriobacteriales	f__Coriobacteriaceae	g__Collinsella
s__Phocaeicola dorei	2	-1.07091	NA	-0.642686	1.07091	DESeq2	-1.07091	9.8592e-06	**	d__Bacteria	p__Bacteroidota	c__Bacteroidia	o__Bacteroidales	f__Bacteroidaceae	g__Phocaeicola
s__RC9 sp000432515	3	1.01102	0.384741	0.46689	1.01102	DESeq2	1.01102	9.8592e-06	***	d__Bacteria	p__Bacteroidota	c__Bacteroidia	o__Bacteroidales	f__UBA932	g__RC9
s__RF16 sp900556095	2	1.70752	0.525927	NA	1.70752	DESeq2	1.70752	9.8592e-06	**	d__Bacteria	p__Bacteroidota	c__Bacteroidia	o__Bacteroidales	f__Paludibacteraceae	g__RF16
s__UBA3388 sp900545215	2	1.53994	0.316377	NA	1.53994	DESeq2	1.53994	1.18143e-05	**	d__Bacteria	p__Bacteroidota	c__Bacteroidia	o__Bacteroidales	f__P3	g__UBA3388
s__UBA1234 sp900753135	3	1.01283	0.253268	0.323337	1.01283	DESeq2	1.01283	1.82037e-05	***	d__Bacteria	p__Firmicutes_A	c__Clostridia	o__TANB77	f__UBA1234	g__UBA1234
s__Campylobacter sp013416015	2	1.16465	0.368564	NA	1.16465	DESeq2	1.16465	6.05795e-05	**	d__Bacteria	p__Campylobacterota	c__Campylobacteria	o__Campylobacterales	f__Campylobacteraceae	g__Campylobacter
s__CAG-452 sp900770415	2	1.47534	0.239795	NA	1.47534	DESeq2	1.47534	6.05795e-05	**	d__Bacteria	p__Firmicutes_A	c__Clostridia	o__TANB77	f__CAG-508	g__CAG-452
s__UBA3388 sp900546465	3	0.960336	0.258828	0.410609	0.960336	DESeq2	0.960336	6.05795e-05	***	d__Bacteria	p__Bacteroidota	c__Bacteroidia	o__Bacteroidales	f__P3	g__UBA3388
s__UBA9414 sp003458885	2	-0.654483	NA	-0.360771	0.654483	DESeq2	-0.654483	9.16503e-05	**	d__Bacteria	p__Firmicutes_A	c__Clostridia	o__Lachnospirales	f__Lachnospiraceae	g__UBA9414
s__CAG-110 sp900553805	2	1.22644	0.30028	NA	1.22644	DESeq2	1.22644	0.000108622	**	d__Bacteria	p__Firmicutes_A	c__Clostridia	o__Oscillospirales	f__Oscillospiraceae	g__CAG-110
s__UBA636 sp900546285	3	1.14481	0.429966	0.603767	1.14481	DESeq2	1.14481	0.000120365	***	d__Bacteria	p__Firmicutes	c__Bacilli	o__Erysipelotrichales	f__Erysipelotrichaceae	g__UBA636
s__CAG-873 sp001701165	2	1.29244	0.263026	NA	1.29244	DESeq2	1.29244	0.000123855	**	d__Bacteria	p__Bacteroidota	c__Bacteroidia	o__Bacteroidales	f__Muribaculaceae	g__CAG-873
s__Bifidobacterium breve	2	-0.9861	-0.320695	NA	0.9861	DESeq2	-0.9861	0.000137936	**	d__Bacteria	p__Actinobacteriota	c__Actinomycetia	o__Actinomycetales	f__Bifidobacteriaceae	g__Bifidobacterium
s__Eubacterium_R coprostanoligenes	3	0.970455	0.360591	0.443156	0.970455	DESeq2	0.970455	0.000163132	***	d__Bacteria	p__Firmicutes_A	c__Clostridia	o__Oscillospirales	f__Acutalibacteraceae	g__Eubacterium_R
s__Streptococcus sp900543065	2	-1.06129	-0.294736	NA	1.06129	DESeq2	-1.06129	0.000170957	**	d__Bacteria	p__Firmicutes	c__Bacilli	o__Lactobacillales	f__Streptococcaceae	g__Streptococcus
s__Treponema_D sp900769975	3	0.932199	0.293632	0.376003	0.932199	DESeq2	0.932199	0.000212576	***	d__Bacteria	p__Spirochaetota	c__Spirochaetia	o__Treponematales	f__Treponemataceae	g__Treponema_D
s__CAG-127 sp900767585	2	0.870142	0.28498	NA	0.870142	DESeq2	0.870142	0.000212576	**	d__Bacteria	p__Firmicutes_A	c__Clostridia	o__Lachnospirales	f__Lachnospiraceae	g__CAG-127
s__Eubacterium_R sp900542875	2	1.06953	0.276065	NA	1.06953	DESeq2	1.06953	0.00022402	**	d__Bacteria	p__Firmicutes_A	c__Clostridia	o__Oscillospirales	f__Acutalibacteraceae	g__Eubacterium_R
s__UBA4372 sp900543815	2	0.835236	0.42961	NA	0.835236	DESeq2	0.835236	0.00022402	**	d__Bacteria	p__Bacteroidota	c__Bacteroidia	o__Bacteroidales	f__Bacteroidaceae	g__UBA4372
s__Agathobacter sp900549895	2	0.931091	0.223717	NA	0.931091	DESeq2	0.931091	0.00022402	**	d__Bacteria	p__Firmicutes_A	c__Clostridia	o__Lachnospirales	f__Lachnospiraceae	g__Agathobacter
s__RC9 sp900546445	2	1.16267	0.361632	NA	1.16267	DESeq2	1.16267	0.000226695	**	d__Bacteria	p__Bacteroidota	c__Bacteroidia	o__Bacteroidales	f__UBA932	g__RC9
s__UMGS995 sp900769695	2	1.07692	0.301399	NA	1.07692	DESeq2	1.07692	0.000264202	**	d__Bacteria	p__Firmicutes	c__Bacilli	o__RF39	f__UBA660	g__UMGS995
s__UBA6382 sp900557555	2	0.695807	0.253006	NA	0.695807	DESeq2	0.695807	0.000376566	**	d__Bacteria	p__Bacteroidota	c__Bacteroidia	o__Bacteroidales	f__Bacteroidaceae	g__UBA6382
s__UBA9502 sp003481825	3	-0.414677	-0.0685979	-0.412506	0.414677	DESeq2	-0.414677	0.000384953	***	d__Bacteria	p__Firmicutes_A	c__Clostridia	o__Lachnospirales	f__Lachnospiraceae	g__UBA9502
s__Rothia sp902373285	2	-0.2842	-0.275438	NA	0.2842	DESeq2	-0.2842	0.000384953	**	d__Bacteria	p__Actinobacteriota	c__Actinomycetia	o__Actinomycetales	f__Micrococcaceae	g__Rothia
s__CAG-81 sp009917545	2	-0.905851	NA	-0.568901	0.905851	DESeq2	-0.905851	0.000430033	**	d__Bacteria	p__Firmicutes_A	c__Clostridia	o__Lachnospirales	f__Lachnospiraceae	g__CAG-81
s__Phascolarctobacterium_A sp900551335	3	0.849585	0.481076	0.589929	0.849585	DESeq2	0.849585	0.000442184	***	d__Bacteria	p__Firmicutes_C	c__Negativicutes	o__Acidaminococcales	f__Acidaminococcaceae	g__Phascolarctobacterium_A
s__Eubacterium_R sp900539325	2	0.939363	0.384977	NA	0.939363	DESeq2	0.939363	0.000570365	**	d__Bacteria	p__Firmicutes_A	c__Clostridia	o__Oscillospirales	f__Acutalibacteraceae	g__Eubacterium_R
s__Blautia_A hydrogenotrophica	2	-0.801864	NA	-0.539046	0.801864	DESeq2	-0.801864	0.000588635	**	d__Bacteria	p__Firmicutes_A	c__Clostridia	o__Lachnospirales	f__Lachnospiraceae	g__Blautia_A
s__Butyrivibrio_A crossotus	2	1.26211	0.263295	NA	1.26211	DESeq2	1.26211	0.000804696	**	d__Bacteria	p__Firmicutes_A	c__Clostridia	o__Lachnospirales	f__Lachnospiraceae	g__Butyrivibrio_A
s__RC9 sp002451795	3	0.685971	0.232145	0.293136	0.685971	DESeq2	0.685971	0.00086	***	d__Bacteria	p__Bacteroidota	c__Bacteroidia	o__Bacteroidales	f__UBA932	g__RC9
s__UMGS1375 sp900551235	2	0.562628	0.201242	NA	0.562628	DESeq2	0.562628	0.00086	**	d__Bacteria	p__Firmicutes_A	c__Clostridia	o__Lachnospirales	f__Lachnospiraceae	g__UMGS1375
s__Fournierella sp002159185	2	-0.847494	NA	-0.599334	0.847494	DESeq2	-0.847494	0.000926999	**	d__Bacteria	p__Firmicutes_A	c__Clostridia	o__Oscillospirales	f__Ruminococcaceae	g__Fournierella
s__UMGS1668 sp900553955	2	1.11566	0.352877	NA	1.11566	DESeq2	1.11566	0.00104249	**	d__Bacteria	p__Firmicutes_A	c__Clostridia	o__Oscillospirales	f__Ruminococcaceae	g__UMGS1668
s__RC9 sp900545245	2	0.958672	0.351695	NA	0.958672	DESeq2	0.958672	0.00112053	**	d__Bacteria	p__Bacteroidota	c__Bacteroidia	o__Bacteroidales	f__UBA932	g__RC9
s__Lawsonibacter sp002161175	2	-0.782986	NA	-0.534963	0.782986	DESeq2	-0.782986	0.00114107	**	d__Bacteria	p__Firmicutes_A	c__Clostridia	o__Oscillospirales	f__Oscillospiraceae	g__Lawsonibacter
s__CAG-110 sp900556935	3	0.625409	0.272259	0.317574	0.625409	DESeq2	0.625409	0.00129591	***	d__Bacteria	p__Firmicutes_A	c__Clostridia	o__Oscillospirales	f__Oscillospiraceae	g__CAG-110
s__Negativibacillus sp900547015	2	0.876374	0.279816	NA	0.876374	DESeq2	0.876374	0.00134775	**	d__Bacteria	p__Firmicutes_A	c__Clostridia	o__Oscillospirales	f__Ruminococcaceae	g__Negativibacillus
s__Ruminococcus_E sp900543095	2	0.742678	0.285278	NA	0.742678	DESeq2	0.742678	0.00134775	**	d__Bacteria	p__Firmicutes_A	c__Clostridia	o__Oscillospirales	f__Acutalibacteraceae	g__Ruminococcus_E
s__CAG-533 sp900551105	2	2.10999	0.261773	NA	2.10999	DESeq2	2.10999	0.00156999	**	d__Bacteria	p__Firmicutes	c__Bacilli	o__RF39	f__UBA660	g__CAG-533
s__CAG-533 sp002438065	2	1.2714	0.307512	NA	1.2714	DESeq2	1.2714	0.00163282	**	d__Bacteria	p__Firmicutes	c__Bacilli	o__RF39	f__UBA660	g__CAG-533
s__Bacteroides sp007097645	3	-0.944182	-0.268189	-0.806256	0.944182	DESeq2	-0.944182	0.00167456	***	d__Bacteria	p__Bacteroidota	c__Bacteroidia	o__Bacteroidales	f__Bacteroidaceae	g__Bacteroides
s__Oribacterium sp004554245	3	0.740338	0.318704	0.418195	0.740338	DESeq2	0.740338	0.00168225	***	d__Bacteria	p__Firmicutes_A	c__Clostridia	o__Lachnospirales	f__Lachnospiraceae	g__Oribacterium
s__Prevotella sp002300055	2	0.941311	0.333321	NA	0.941311	DESeq2	0.941311	0.00177459	**	d__Bacteria	p__Bacteroidota	c__Bacteroidia	o__Bacteroidales	f__Bacteroidaceae	g__Prevotella
s__Sodaliphilus sp002476625	2	0.655311	0.228527	NA	0.655311	DESeq2	0.655311	0.00190803	**	d__Bacteria	p__Bacteroidota	c__Bacteroidia	o__Bacteroidales	f__Muribaculaceae	g__Sodaliphilus
s__HGM11501 sp900766735	2	1.00022	0.257362	NA	1.00022	DESeq2	1.00022	0.00200603	**	d__Bacteria	p__Firmicutes_A	c__Clostridia	o__UMGS1883	f__HGM11501	g__HGM11501
s__CAG-582 sp900760845	2	1.03029	0.259592	NA	1.03029	DESeq2	1.03029	0.00200603	**	d__Bacteria	p__Firmicutes	c__Bacilli	o__RF39	f__UBA660	g__CAG-582
s__Streptococcus gallolyticus	3	1.55954	0.469387	0.840949	1.55954	DESeq2	1.55954	0.00215861	***	d__Bacteria	p__Firmicutes	c__Bacilli	o__Lactobacillales	f__Streptococcaceae	g__Streptococcus
s__Blautia coccoides_A	2	-0.696593	NA	-0.46193	0.696593	DESeq2	-0.696593	0.00235793	**	d__Bacteria	p__Firmicutes_A	c__Clostridia	o__Lachnospirales	f__Lachnospiraceae	g__Blautia
s__Holdemanella sp003436425	3	0.634274	0.427902	0.507511	0.634274	DESeq2	0.634274	0.00235793	***	d__Bacteria	p__Firmicutes	c__Bacilli	o__Erysipelotrichales	f__Erysipelotrichaceae	g__Holdemanella
s__VUNA01 sp002299625	3	0.792352	0.430482	0.569288	0.792352	DESeq2	0.792352	0.00251178	***	d__Bacteria	p__Firmicutes_A	c__Clostridia	o__Peptostreptococcales	f__Anaerovoracaceae	g__VUNA01
s__UMGS1696 sp900763885	2	0.936267	0.267871	NA	0.936267	DESeq2	0.936267	0.00259908	**	d__Bacteria	p__Firmicutes_A	c__Clostridia	o__Oscillospirales	f__CAG-272	g__UMGS1696
s__Phocaeicola coprophilus	2	-0.0480809	NA	-0.363805	0.363805	ANCOMBC	-0.363805	0.0094648	**	d__Bacteria	p__Bacteroidota	c__Bacteroidia	o__Bacteroidales	f__Bacteroidaceae	g__Phocaeicola
s__Collinsella sp900551555	2	-0.485862	NA	-0.41998	0.485862	DESeq2	-0.485862	0.00276404	**	d__Bacteria	p__Actinobacteriota	c__Coriobacteriia	o__Coriobacteriales	f__Coriobacteriaceae	g__Collinsella
s__SFHK01 sp004556395	2	1.1395	0.295109	NA	1.1395	DESeq2	1.1395	0.00291293	**	d__Bacteria	p__Firmicutes_A	c__Clostridia_A	o__Christensenellales	f__CAG-74	g__SFHK01
s__Lachnospira sp900545725	2	0.672601	0.234248	NA	0.672601	DESeq2	0.672601	0.00299642	**	d__Bacteria	p__Firmicutes_A	c__Clostridia	o__Lachnospirales	f__Lachnospiraceae	g__Lachnospira
s__Bacteroides sp003865075	3	-0.405838	-0.116623	-0.378112	0.405838	DESeq2	-0.405838	0.00307229	***	d__Bacteria	p__Bacteroidota	c__Bacteroidia	o__Bacteroidales	f__Bacteroidaceae	g__Bacteroides
s__CAG-791 sp000431495	2	0.712823	0.272049	NA	0.712823	DESeq2	0.712823	0.00317871	**	d__Bacteria	p__Firmicutes_A	c__Clostridia	o__Lachnospirales	f__Lachnospiraceae	g__CAG-791
s__CAG-465 sp000433755	2	0.155373	0.337343	NA	0.337343	MaAsLin2	0.337343	0.0124776	**	d__Bacteria	p__Firmicutes_A	c__Clostridia	o__TANB77	f__CAG-465	g__CAG-465
s__Clostridium_Q saccharolyticum_A	2	-0.535993	NA	-0.3786	0.535993	DESeq2	-0.535993	0.00358198	**	d__Bacteria	p__Firmicutes_A	c__Clostridia	o__Lachnospirales	f__Lachnospiraceae	g__Clostridium_Q
s__Roseburia sp003483745	2	0.280959	0.274126	NA	0.280959	DESeq2	0.280959	0.00384205	**	d__Bacteria	p__Firmicutes_A	c__Clostridia	o__Lachnospirales	f__Lachnospiraceae	g__Roseburia
s__RC9 sp002439805	2	0.869615	0.181707	NA	0.869615	DESeq2	0.869615	0.00403464	**	d__Bacteria	p__Bacteroidota	c__Bacteroidia	o__Bacteroidales	f__UBA932	g__RC9
s__Fusicatenibacter saccharivorans	2	-0.412003	NA	-0.417187	0.417187	ANCOMBC	-0.417187	0.00814894	**	d__Bacteria	p__Firmicutes_A	c__Clostridia	o__Lachnospirales	f__Lachnospiraceae	g__Fusicatenibacter
s__Eubacterium_R sp900539165	3	0.720047	0.325224	0.468341	0.720047	DESeq2	0.720047	0.00437202	***	d__Bacteria	p__Firmicutes_A	c__Clostridia	o__Oscillospirales	f__Acutalibacteraceae	g__Eubacterium_R
s__UBA1752 sp900554405	2	-0.712838	NA	-0.652706	0.712838	DESeq2	-0.712838	0.004463	**	d__Bacteria	p__Firmicutes_A	c__Clostridia	o__Oscillospirales	f__CAG-382	g__UBA1752
s__RUG572 sp900547945	2	0.697959	0.533224	NA	0.697959	DESeq2	0.697959	0.00508461	**	d__Bacteria	p__Verrucomicrobiota	c__Kiritimatiellae	o__RFP12	f__UBA1067	g__RUG572
s__Butyrivibrio_A sp900543865	2	0.830719	0.185448	NA	0.830719	DESeq2	0.830719	0.00540427	**	d__Bacteria	p__Firmicutes_A	c__Clostridia	o__Lachnospirales	f__Lachnospiraceae	g__Butyrivibrio_A
s__Campylobacter_D sp900539255	3	0.718753	0.638643	1.09051	1.09051	ANCOMBC	1.09051	0.00464182	***	d__Bacteria	p__Campylobacterota	c__Campylobacteria	o__Campylobacterales	f__Campylobacteraceae	g__Campylobacter_D
s__CAG-127 sp900553925	2	0.764105	0.282494	NA	0.764105	DESeq2	0.764105	0.00565183	**	d__Bacteria	p__Firmicutes_A	c__Clostridia	o__Lachnospirales	f__Lachnospiraceae	g__CAG-127
s__Phocaeicola vulgatus	2	-0.600948	NA	-0.64655	0.64655	ANCOMBC	-0.64655	0.0166654	**	d__Bacteria	p__Bacteroidota	c__Bacteroidia	o__Bacteroidales	f__Bacteroidaceae	g__Phocaeicola
s__UBA1777 sp900549645	2	0.853056	0.280184	NA	0.853056	DESeq2	0.853056	0.00705227	**	d__Bacteria	p__Firmicutes_A	c__Clostridia	o__Oscillospirales	f__Oscillospiraceae	g__UBA1777
s__UBA1777 sp900549865	3	0.63442	0.317572	0.378648	0.63442	DESeq2	0.63442	0.00706756	***	d__Bacteria	p__Firmicutes_A	c__Clostridia	o__Oscillospirales	f__Oscillospiraceae	g__UBA1777
s__Collinsella sp900555225	3	-0.676211	-0.191293	-0.819309	0.819309	ANCOMBC	-0.819309	0.0094648	***	d__Bacteria	p__Actinobacteriota	c__Coriobacteriia	o__Coriobacteriales	f__Coriobacteriaceae	g__Collinsella
s__Phocaeicola sp900554435	2	-0.34942	NA	-0.382012	0.382012	ANCOMBC	-0.382012	0.00238422	**	d__Bacteria	p__Bacteroidota	c__Bacteroidia	o__Bacteroidales	f__Bacteroidaceae	g__Phocaeicola
s__RC9 sp000431015	2	0.639612	0.260822	NA	0.639612	DESeq2	0.639612	0.00798058	**	d__Bacteria	p__Bacteroidota	c__Bacteroidia	o__Bacteroidales	f__UBA932	g__RC9
s__Ruminococcus_B gnavus	2	-0.376062	NA	-0.347195	0.376062	DESeq2	-0.376062	0.00842861	**	d__Bacteria	p__Firmicutes_A	c__Clostridia	o__Lachnospirales	f__Lachnospiraceae	g__Ruminococcus_B
s__Collinsella sp900549535	2	-0.488975	NA	-0.519357	0.519357	ANCOMBC	-0.519357	0.0185299	**	d__Bacteria	p__Actinobacteriota	c__Coriobacteriia	o__Coriobacteriales	f__Coriobacteriaceae	g__Collinsella
s__Phocaeicola sp900751965	2	-0.627219	NA	-0.63148	0.63148	ANCOMBC	-0.63148	0.0354158	**	d__Bacteria	p__Bacteroidota	c__Bacteroidia	o__Bacteroidales	f__Bacteroidaceae	g__Phocaeicola
s__UMGS1933 sp900772235	2	0.725396	0.215654	NA	0.725396	DESeq2	0.725396	0.00920063	**	d__Bacteria	p__Firmicutes_A	c__Clostridia	o__TANB77	f__CAG-508	g__UMGS1933
s__Oribacterium sp900772695	2	0.549794	0.279447	NA	0.549794	DESeq2	0.549794	0.0095499	**	d__Bacteria	p__Firmicutes_A	c__Clostridia	o__Lachnospirales	f__Lachnospiraceae	g__Oribacterium
s__Oribacterium sp900770445	2	0.673964	0.284331	NA	0.673964	DESeq2	0.673964	0.00968378	**	d__Bacteria	p__Firmicutes_A	c__Clostridia	o__Lachnospirales	f__Lachnospiraceae	g__Oribacterium
s__NK3B98 sp900752305	2	0.62781	0.236234	NA	0.62781	DESeq2	0.62781	0.00986863	**	d__Bacteria	p__Firmicutes_A	c__Clostridia	o__Oscillospirales	f__Oscillospiraceae	g__NK3B98
s__Collinsella sp900554585	2	-0.527914	NA	-0.501033	0.527914	DESeq2	-0.527914	0.0101056	**	d__Bacteria	p__Actinobacteriota	c__Coriobacteriia	o__Coriobacteriales	f__Coriobacteriaceae	g__Collinsella
s__CAG-180 sp004556705	2	0.713234	0.382725	NA	0.713234	DESeq2	0.713234	0.0101056	**	d__Bacteria	p__Firmicutes_A	c__Clostridia	o__Oscillospirales	f__Acutalibacteraceae	g__CAG-180
s__Faecalibacterium prausnitzii_E	2	0.461374	0.263535	NA	0.461374	DESeq2	0.461374	0.0101056	**	d__Bacteria	p__Firmicutes_A	c__Clostridia	o__Oscillospirales	f__Ruminococcaceae	g__Faecalibacterium
s__Olsenella_E sp900540955	2	0.767375	0.277991	NA	0.767375	DESeq2	0.767375	0.0111083	**	d__Bacteria	p__Actinobacteriota	c__Coriobacteriia	o__Coriobacteriales	f__Atopobiaceae	g__Olsenella_E
s__CAG-877 sp900753325	2	0.937483	0.203202	NA	0.937483	DESeq2	0.937483	0.0120598	**	d__Bacteria	p__Firmicutes	c__Bacilli	o__RF39	f__UBA660	g__CAG-877
s__Prevotella sp900772835	2	0.430809	0.291811	NA	0.430809	DESeq2	0.430809	0.0122075	**	d__Bacteria	p__Bacteroidota	c__Bacteroidia	o__Bacteroidales	f__Bacteroidaceae	g__Prevotella
s__Blautia stercoris	2	0.481534	0.188902	NA	0.481534	DESeq2	0.481534	0.0129956	**	d__Bacteria	p__Firmicutes_A	c__Clostridia	o__Lachnospirales	f__Lachnospiraceae	g__Blautia
s__F23-B02 sp900556535	2	0.848622	0.225902	NA	0.848622	DESeq2	0.848622	0.0130472	**	d__Bacteria	p__Firmicutes_A	c__Clostridia	o__Oscillospirales	f__Oscillospiraceae	g__F23-B02
s__Veillonella denticariosi	2	0.760333	0.25227	NA	0.760333	DESeq2	0.760333	0.013528	**	d__Bacteria	p__Firmicutes_C	c__Negativicutes	o__Veillonellales	f__Veillonellaceae	g__Veillonella
s__CAG-110 sp900549495	2	0.584255	0.232008	NA	0.584255	DESeq2	0.584255	0.0138285	**	d__Bacteria	p__Firmicutes_A	c__Clostridia	o__Oscillospirales	f__Oscillospiraceae	g__CAG-110
s__Phil1 sp001940855	2	0.492811	0.228723	NA	0.492811	DESeq2	0.492811	0.0140192	**	d__Bacteria	p__Firmicutes_A	c__Clostridia_A	o__Christensenellales	f__CAG-138	g__Phil1
s__Megamonas funiformis	2	-0.318795	NA	-0.463764	0.463764	ANCOMBC	-0.463764	0.0417664	**	d__Bacteria	p__Firmicutes_C	c__Negativicutes	o__Selenomonadales	f__Selenomonadaceae	g__Megamonas
s__Gemmiger variabilis_A	2	0.487043	0.193739	NA	0.487043	DESeq2	0.487043	0.0162644	**	d__Bacteria	p__Firmicutes_A	c__Clostridia	o__Oscillospirales	f__Ruminococcaceae	g__Gemmiger
s__CAG-460 sp900544625	2	0.762215	0.238908	NA	0.762215	DESeq2	0.762215	0.0165351	**	d__Bacteria	p__Firmicutes	c__Bacilli	o__RF39	f__UBA660	g__CAG-460
s__CAG-605 sp000433475	2	0.749826	0.315223	NA	0.749826	DESeq2	0.749826	0.0168448	**	d__Bacteria	p__Firmicutes	c__Bacilli	o__RF39	f__UBA660	g__CAG-605
s__Bulleidia sp900539965	2	0.49811	0.305008	NA	0.49811	DESeq2	0.49811	0.0173411	**	d__Bacteria	p__Firmicutes	c__Bacilli	o__Erysipelotrichales	f__Erysipelotrichaceae	g__Bulleidia
s__RC9 sp900546925	2	0.667561	0.337624	NA	0.667561	DESeq2	0.667561	0.0174591	**	d__Bacteria	p__Bacteroidota	c__Bacteroidia	o__Bacteroidales	f__UBA932	g__RC9
s__TF01-11 sp003529475	2	0.479655	0.154185	NA	0.479655	DESeq2	0.479655	0.0175695	**	d__Bacteria	p__Firmicutes_A	c__Clostridia	o__Lachnospirales	f__Lachnospiraceae	g__TF01-11
s__Prevotella sp900548745	2	0.432042	0.302784	NA	0.432042	DESeq2	0.432042	0.0176598	**	d__Bacteria	p__Bacteroidota	c__Bacteroidia	o__Bacteroidales	f__Bacteroidaceae	g__Prevotella
s__UMGS1663 sp900753245	2	0.632121	0.2832	NA	0.632121	DESeq2	0.632121	0.0185066	**	d__Bacteria	p__Firmicutes_A	c__Clostridia	o__TANB77	f__CAG-508	g__UMGS1663
s__CAG-269 sp900553125	2	0.634342	0.184993	NA	0.634342	DESeq2	0.634342	0.0185418	**	d__Bacteria	p__Firmicutes_A	c__Clostridia	o__TANB77	f__CAG-508	g__CAG-269
s__Lachnospira sp900316325	2	0.401068	0.200189	NA	0.401068	DESeq2	0.401068	0.0185418	**	d__Bacteria	p__Firmicutes_A	c__Clostridia	o__Lachnospirales	f__Lachnospiraceae	g__Lachnospira
s__Prevotella sp000434975	2	0.462853	0.289251	NA	0.462853	DESeq2	0.462853	0.0186854	**	d__Bacteria	p__Bacteroidota	c__Bacteroidia	o__Bacteroidales	f__Bacteroidaceae	g__Prevotella
s__CAG-303 sp900539455	2	0.4614	0.11959	NA	0.4614	DESeq2	0.4614	0.0195612	**	d__Bacteria	p__Firmicutes_A	c__Clostridia	o__Lachnospirales	f__Lachnospiraceae	g__CAG-303
s__UBA5884 sp900551505	2	0.881747	0.294973	NA	0.881747	DESeq2	0.881747	0.0195612	**	d__Bacteria	p__Firmicutes_A	c__Clostridia	o__Oscillospirales	f__Ruminococcaceae	g__UBA5884
s__Prevotella sp002299275	2	0.384755	0.186273	NA	0.384755	DESeq2	0.384755	0.0197984	**	d__Bacteria	p__Bacteroidota	c__Bacteroidia	o__Bacteroidales	f__Bacteroidaceae	g__Prevotella
s__Sodaliphilus sp004557565	2	0.584548	0.426409	NA	0.584548	DESeq2	0.584548	0.0198004	**	d__Bacteria	p__Bacteroidota	c__Bacteroidia	o__Bacteroidales	f__Muribaculaceae	g__Sodaliphilus
s__UMGS1474 sp900552115	2	0.541508	0.132489	NA	0.541508	DESeq2	0.541508	0.0199068	**	d__Bacteria	p__Firmicutes_A	c__Clostridia	o__Oscillospirales	f__Acutalibacteraceae	g__UMGS1474
s__Anaerostipes sp900066705	2	-0.48647	NA	-0.417948	0.48647	DESeq2	-0.48647	0.0204492	**	d__Bacteria	p__Firmicutes_A	c__Clostridia	o__Lachnospirales	f__Lachnospiraceae	g__Anaerostipes
s__UMGS1781 sp900555075	2	0.781574	0.159577	NA	0.781574	DESeq2	0.781574	0.0225135	**	d__Bacteria	p__Firmicutes_A	c__Clostridia	o__TANB77	f__CAG-508	g__UMGS1781
s__RC9 sp002438635	2	0.609497	0.177065	NA	0.609497	DESeq2	0.609497	0.0236244	**	d__Bacteria	p__Bacteroidota	c__Bacteroidia	o__Bacteroidales	f__UBA932	g__RC9
s__Bifidobacterium reuteri	3	-0.223335	-0.354488	-0.937727	0.937727	ANCOMBC	-0.937727	0.0456507	***	d__Bacteria	p__Actinobacteriota	c__Actinomycetia	o__Actinomycetales	f__Bifidobacteriaceae	g__Bifidobacterium
s__ER4 sp900556145	2	0.505528	0.289126	NA	0.505528	DESeq2	0.505528	0.0249312	**	d__Bacteria	p__Firmicutes_A	c__Clostridia	o__Oscillospirales	f__Oscillospiraceae	g__ER4
s__Prevotella sp013166515	2	0.295688	0.180076	NA	0.295688	DESeq2	0.295688	0.0250097	**	d__Bacteria	p__Bacteroidota	c__Bacteroidia	o__Bacteroidales	f__Bacteroidaceae	g__Prevotella
s__Phascolarctobacterium_A sp900547415	2	0.376283	0.241301	NA	0.376283	DESeq2	0.376283	0.0255574	**	d__Bacteria	p__Firmicutes_C	c__Negativicutes	o__Acidaminococcales	f__Acidaminococcaceae	g__Phascolarctobacterium_A
s__Prevotellamassilia sp900542795	2	0.605805	0.342462	NA	0.605805	DESeq2	0.605805	0.0255574	**	d__Bacteria	p__Bacteroidota	c__Bacteroidia	o__Bacteroidales	f__Bacteroidaceae	g__Prevotellamassilia
s__Prevotella colorans	2	0.47259	0.276872	NA	0.47259	DESeq2	0.47259	0.0258115	**	d__Bacteria	p__Bacteroidota	c__Bacteroidia	o__Bacteroidales	f__Bacteroidaceae	g__Prevotella
s__UMGS1865 sp900547725	2	0.634626	0.208141	NA	0.634626	DESeq2	0.634626	0.0285829	**	d__Bacteria	p__Firmicutes_A	c__Clostridia	o__Oscillospirales	f__CAG-272	g__UMGS1865
s__RC9 sp900541925	2	0.607727	0.264801	NA	0.607727	DESeq2	0.607727	0.0288339	**	d__Bacteria	p__Bacteroidota	c__Bacteroidia	o__Bacteroidales	f__UBA932	g__RC9
s__Prevotella sp002251385	2	0.395025	0.30915	NA	0.395025	DESeq2	0.395025	0.0288339	**	d__Bacteria	p__Bacteroidota	c__Bacteroidia	o__Bacteroidales	f__Bacteroidaceae	g__Prevotella
s__Treponema_D sp900541945	2	0.738281	0.409512	NA	0.738281	DESeq2	0.738281	0.0288339	**	d__Bacteria	p__Spirochaetota	c__Spirochaetia	o__Treponematales	f__Treponemataceae	g__Treponema_D
s__Schaedlerella sp900066545	2	0.449131	0.228624	NA	0.449131	DESeq2	0.449131	0.0288339	**	d__Bacteria	p__Firmicutes_A	c__Clostridia	o__Lachnospirales	f__Lachnospiraceae	g__Schaedlerella
s__RUG410 sp900553115	2	0.621307	0.257411	NA	0.621307	DESeq2	0.621307	0.0290129	**	d__Bacteria	p__Proteobacteria	c__Alphaproteobacteria	o__RF32	f__CAG-239	g__RUG410
s__RC9 sp900544195	2	0.471937	0.232088	NA	0.471937	DESeq2	0.471937	0.0293414	**	d__Bacteria	p__Bacteroidota	c__Bacteroidia	o__Bacteroidales	f__UBA932	g__RC9
s__UBA6382 sp002439755	2	0.357214	0.212006	NA	0.357214	DESeq2	0.357214	0.0294699	**	d__Bacteria	p__Bacteroidota	c__Bacteroidia	o__Bacteroidales	f__Bacteroidaceae	g__UBA6382
s__Streptococcus infantarius	2	0.0778101	0.388529	NA	0.388529	MaAsLin2	0.388529	0.00221245	**	d__Bacteria	p__Firmicutes	c__Bacilli	o__Lactobacillales	f__Streptococcaceae	g__Streptococcus
s__Bacteroides sp900761785	2	-0.437612	NA	-0.482592	0.482592	ANCOMBC	-0.482592	0.0483849	**	d__Bacteria	p__Bacteroidota	c__Bacteroidia	o__Bacteroidales	f__Bacteroidaceae	g__Bacteroides
s__Eubacterium_R sp900540235	2	0.457376	0.205111	NA	0.457376	DESeq2	0.457376	0.0300692	**	d__Bacteria	p__Firmicutes_A	c__Clostridia	o__Oscillospirales	f__Acutalibacteraceae	g__Eubacterium_R
s__Phascolarctobacterium_A sp004558595	2	0.439465	0.251191	NA	0.439465	DESeq2	0.439465	0.0306536	**	d__Bacteria	p__Firmicutes_C	c__Negativicutes	o__Acidaminococcales	f__Acidaminococcaceae	g__Phascolarctobacterium_A
s__RC9 sp900769905	2	0.438504	0.188865	NA	0.438504	DESeq2	0.438504	0.0306536	**	d__Bacteria	p__Bacteroidota	c__Bacteroidia	o__Bacteroidales	f__UBA932	g__RC9
s__F0040 sp004555055	2	0.391863	0.186551	NA	0.391863	DESeq2	0.391863	0.0306536	**	d__Bacteria	p__Bacteroidota	c__Bacteroidia	o__Bacteroidales	f__Bacteroidaceae	g__F0040
s__UBA1777 sp900547315	2	0.566136	0.241069	NA	0.566136	DESeq2	0.566136	0.0309685	**	d__Bacteria	p__Firmicutes_A	c__Clostridia	o__Oscillospirales	f__Oscillospiraceae	g__UBA1777
s__Lachnospira sp000436475	2	0.439351	0.226163	NA	0.439351	DESeq2	0.439351	0.031249	**	d__Bacteria	p__Firmicutes_A	c__Clostridia	o__Lachnospirales	f__Lachnospiraceae	g__Lachnospira
s__Prevotella sp000758925	2	0.398956	0.220987	NA	0.398956	DESeq2	0.398956	0.0313748	**	d__Bacteria	p__Bacteroidota	c__Bacteroidia	o__Bacteroidales	f__Bacteroidaceae	g__Prevotella
s__Prevotellamassilia sp900539625	2	0.445322	0.278625	NA	0.445322	DESeq2	0.445322	0.0315756	**	d__Bacteria	p__Bacteroidota	c__Bacteroidia	o__Bacteroidales	f__Bacteroidaceae	g__Prevotellamassilia
s__Streptococcus macedonicus	2	0.89653	0.405903	NA	0.89653	DESeq2	0.89653	0.031731	**	d__Bacteria	p__Firmicutes	c__Bacilli	o__Lactobacillales	f__Streptococcaceae	g__Streptococcus
s__CAG-81 sp900556965	2	0.413361	0.203699	NA	0.413361	DESeq2	0.413361	0.0317955	**	d__Bacteria	p__Firmicutes_A	c__Clostridia	o__Lachnospirales	f__Lachnospiraceae	g__CAG-81
s__Bacteroides oleiciplenus	2	-0.531247	NA	-0.417655	0.531247	DESeq2	-0.531247	0.032257	**	d__Bacteria	p__Bacteroidota	c__Bacteroidia	o__Bacteroidales	f__Bacteroidaceae	g__Bacteroides
s__Prevotella sp900557405	2	0.37332	0.285776	NA	0.37332	DESeq2	0.37332	0.032257	**	d__Bacteria	p__Bacteroidota	c__Bacteroidia	o__Bacteroidales	f__Bacteroidaceae	g__Prevotella
s__Prevotella sp900556395	2	0.391763	0.27838	NA	0.391763	DESeq2	0.391763	0.0326384	**	d__Bacteria	p__Bacteroidota	c__Bacteroidia	o__Bacteroidales	f__Bacteroidaceae	g__Prevotella
s__UMGS1045 sp900547995	2	0.665094	0.217604	NA	0.665094	DESeq2	0.665094	0.0341274	**	d__Bacteria	p__Firmicutes	c__Bacilli	o__RF39	f__UBA660	g__UMGS1045
s__F23-B02 sp004557075	2	0.458207	0.24489	NA	0.458207	DESeq2	0.458207	0.0341748	**	d__Bacteria	p__Firmicutes_A	c__Clostridia	o__Oscillospirales	f__Oscillospiraceae	g__F23-B02
s__Clostridium sp001916075	2	0.272956	0.38339	NA	0.38339	MaAsLin2	0.38339	0.00653359	**	d__Bacteria	p__Firmicutes_A	c__Clostridia	o__Clostridiales	f__Clostridiaceae	g__Clostridium
s__CAG-411 sp000437275	2	2.13742	0.252417	NA	2.13742	DESeq2	2.13742	0.0367297	**	d__Bacteria	p__Firmicutes_A	c__Clostridia	o__Lachnospirales	f__Lachnospiraceae	g__CAG-411
s__Streptococcus gallolyticus_B	3	1.07173	0.409036	0.691525	1.07173	DESeq2	1.07173	0.0367297	***	d__Bacteria	p__Firmicutes	c__Bacilli	o__Lactobacillales	f__Streptococcaceae	g__Streptococcus
s__UBA4372 sp900766785	2	0.540759	0.157974	NA	0.540759	DESeq2	0.540759	0.0367297	**	d__Bacteria	p__Bacteroidota	c__Bacteroidia	o__Bacteroidales	f__Bacteroidaceae	g__UBA4372
s__Campylobacter_D sp900772495	3	0.236472	0.567197	0.945701	0.945701	ANCOMBC	0.945701	0.00814894	***	d__Bacteria	p__Campylobacterota	c__Campylobacteria	o__Campylobacterales	f__Campylobacteraceae	g__Campylobacter_D
s__UBA4372 sp002297545	2	0.561863	0.1734	NA	0.561863	DESeq2	0.561863	0.0367297	**	d__Bacteria	p__Bacteroidota	c__Bacteroidia	o__Bacteroidales	f__Bacteroidaceae	g__UBA4372
s__HGM11368 sp900772745	2	0.529292	0.130064	NA	0.529292	DESeq2	0.529292	0.0367297	**	d__Bacteria	p__Firmicutes_A	c__Clostridia_A	o__Christensenellales	f__UBA3700	g__HGM11368
s__Sodaliphilus sp004559845	2	0.535038	0.268344	NA	0.535038	DESeq2	0.535038	0.0367297	**	d__Bacteria	p__Bacteroidota	c__Bacteroidia	o__Bacteroidales	f__Muribaculaceae	g__Sodaliphilus
s__Gemmiger sp900772715	2	0.375145	0.197157	NA	0.375145	DESeq2	0.375145	0.03835	**	d__Bacteria	p__Firmicutes_A	c__Clostridia	o__Oscillospirales	f__Ruminococcaceae	g__Gemmiger
s__UBA2882 sp900317505	2	0.388021	0.193979	NA	0.388021	DESeq2	0.388021	0.0389575	**	d__Bacteria	p__Firmicutes_A	c__Clostridia	o__Lachnospirales	f__Lachnospiraceae	g__UBA2882
s__Gemmiger sp900540595	2	0.365977	0.191333	NA	0.365977	DESeq2	0.365977	0.0392675	**	d__Bacteria	p__Firmicutes_A	c__Clostridia	o__Oscillospirales	f__Ruminococcaceae	g__Gemmiger
s__F23-B02 sp001916715	2	0.417358	0.206029	NA	0.417358	DESeq2	0.417358	0.0392675	**	d__Bacteria	p__Firmicutes_A	c__Clostridia	o__Oscillospirales	f__Oscillospiraceae	g__F23-B02
s__UBA3388 sp004551865	2	0.626246	0.18993	NA	0.626246	DESeq2	0.626246	0.0398331	**	d__Bacteria	p__Bacteroidota	c__Bacteroidia	o__Bacteroidales	f__P3	g__UBA3388
s__RC9 sp000432655	2	0.504088	0.166275	NA	0.504088	DESeq2	0.504088	0.0403714	**	d__Bacteria	p__Bacteroidota	c__Bacteroidia	o__Bacteroidales	f__UBA932	g__RC9
s__RC9 sp900771005	2	0.328956	0.175992	NA	0.328956	DESeq2	0.328956	0.0424333	**	d__Bacteria	p__Bacteroidota	c__Bacteroidia	o__Bacteroidales	f__UBA932	g__RC9
s__Agathobaculum sp900544475	2	0.390726	0.182846	NA	0.390726	DESeq2	0.390726	0.0425229	**	d__Bacteria	p__Firmicutes_A	c__Clostridia	o__Oscillospirales	f__Butyricicoccaceae	g__Agathobaculum
s__Collinsella sp900551975	2	-0.45396	NA	-0.583473	0.583473	ANCOMBC	-0.583473	0.0094648	**	d__Bacteria	p__Actinobacteriota	c__Coriobacteriia	o__Coriobacteriales	f__Coriobacteriaceae	g__Collinsella
s__Streptococcus pasteurianus	2	0.932266	0.362428	NA	0.932266	DESeq2	0.932266	0.0447468	**	d__Bacteria	p__Firmicutes	c__Bacilli	o__Lactobacillales	f__Streptococcaceae	g__Streptococcus
s__UBA3375 sp900551955	3	0.339279	0.720306	1.10909	1.10909	ANCOMBC	1.10909	0.0112588	***	d__Bacteria	p__Firmicutes	c__Bacilli	o__Mycoplasmatales	f__UBA3375	g__UBA3375
s__FD2005 sp000702525	2	0.452279	0.147783	NA	0.452279	DESeq2	0.452279	0.0473954	**	d__Bacteria	p__Firmicutes_A	c__Clostridia	o__Lachnospirales	f__Lachnospiraceae	g__FD2005
s__CAG-110 sp900546075	2	0.447177	0.241901	NA	0.447177	DESeq2	0.447177	0.0473954	**	d__Bacteria	p__Firmicutes_A	c__Clostridia	o__Oscillospirales	f__Oscillospiraceae	g__CAG-110
s__CAG-127 sp900766925	2	0.314194	0.202243	NA	0.314194	DESeq2	0.314194	0.0473954	**	d__Bacteria	p__Firmicutes_A	c__Clostridia	o__Lachnospirales	f__Lachnospiraceae	g__CAG-127
s__Barnesiella intestinihominis	2	-0.195726	NA	-0.657528	0.657528	ANCOMBC	-0.657528	0.0185299	**	d__Bacteria	p__Bacteroidota	c__Bacteroidia	o__Bacteroidales	f__Barnesiellaceae	g__Barnesiella
s__UBA1232 sp900544815	2	0.341924	0.241414	NA	0.341924	DESeq2	0.341924	0.0494811	**	d__Bacteria	p__Bacteroidota	c__Bacteroidia	o__Bacteroidales	f__UBA932	g__UBA1232
s__SFTJ01 sp004557385	2	0.4982	0.199111	NA	0.4982	DESeq2	0.4982	0.0494811	**	d__Bacteria	p__Bacteroidota	c__Bacteroidia	o__Bacteroidales	f__Muribaculaceae	g__SFTJ01
s__Streptococcus lutetiensis	2	NA	0.621778	0.970599	0.970599	ANCOMBC	0.970599	0.00894161	**	d__Bacteria	p__Firmicutes	c__Bacilli	o__Lactobacillales	f__Streptococcaceae	g__Streptococcus
s__Prevotella pectinovora	2	NA	0.334402	0.337012	0.337012	ANCOMBC	0.337012	0.0475261	**	d__Bacteria	p__Bacteroidota	c__Bacteroidia	o__Bacteroidales	f__Bacteroidaceae	g__Prevotella
s__Haemophilus_D parainfluenzae	2	NA	0.315788	0.592256	0.592256	ANCOMBC	0.592256	0.0302745	**	d__Bacteria	p__Proteobacteria	c__Gammaproteobacteria	o__Enterobacterales	f__Pasteurellaceae	g__Haemophilus_D
s__Haemophilus_D sp001815355	2	NA	0.339822	0.613655	0.613655	ANCOMBC	0.613655	0.0391974	**	d__Bacteria	p__Proteobacteria	c__Gammaproteobacteria	o__Enterobacterales	f__Pasteurellaceae	g__Haemophilus_D
s__Haemophilus_D parainfluenzae_L	2	NA	0.310358	0.578384	0.578384	ANCOMBC	0.578384	0.0282135	**	d__Bacteria	p__Proteobacteria	c__Gammaproteobacteria	o__Enterobacterales	f__Pasteurellaceae	g__Haemophilus_D
s__Collinsella sp900550785	2	NA	-0.164149	-0.898647	0.898647	ANCOMBC	-0.898647	0.00198694	**	d__Bacteria	p__Actinobacteriota	c__Coriobacteriia	o__Coriobacteriales	f__Coriobacteriaceae	g__Collinsella
s__Bacteroides congonensis	2	NA	-0.245619	-0.853376	0.853376	ANCOMBC	-0.853376	0.00814894	**	d__Bacteria	p__Bacteroidota	c__Bacteroidia	o__Bacteroidales	f__Bacteroidaceae	g__Bacteroides
s__Collinsella sp900557505	2	NA	-0.176312	-0.749753	0.749753	ANCOMBC	-0.749753	0.0252393	**	d__Bacteria	p__Actinobacteriota	c__Coriobacteriia	o__Coriobacteriales	f__Coriobacteriaceae	g__Collinsella
s__Collinsella sp900759335	2	NA	-0.168072	-0.709792	0.709792	ANCOMBC	-0.709792	0.0391974	**	d__Bacteria	p__Actinobacteriota	c__Coriobacteriia	o__Coriobacteriales	f__Coriobacteriaceae	g__Collinsella
s__Bacteroides caccae	2	NA	-0.210848	-0.656735	0.656735	ANCOMBC	-0.656735	0.0204694	**	d__Bacteria	p__Bacteroidota	c__Bacteroidia	o__Bacteroidales	f__Bacteroidaceae	g__Bacteroides
Table S3b. Differentially abundant species associated with STH parasite count across three methods (n = 80). Species included were detected in >50% of samples and found to be differentially abundant by all three methods: DESeq2, MaAsLin2, and ANCOM-BC. The table reports log2 fold changes from each method (deseq_logFC, mas_logFC, ancom_logFC), alongside the maximum absolute log2 fold change (max_l…
significance: methods_found =3 = ***, 2= **, 1 = *

## Sheet: S3c
Significantly overrepresented families across species associated with parasite counts (FGSEA on Lambarene dataset: n = 230)
Family	pval	padj	ES	NES	size	method	Domain	Phylum	Class	Order
f__Acidaminococcaceae	0.476658	0.794431	-0.669727	-1.07343	9	DESeq2	d__Bacteria	p__Firmicutes_C	c__Negativicutes	o__Acidaminococcales
f__Actinomycetaceae	0.167401	0.555556	0.686131	1.42646	6	DESeq2	d__Bacteria	p__Actinobacteriota	c__Actinomycetia	o__Actinomycetales
f__Acutalibacteraceae	0.348256	0.720585	0.374534	1.14382	58	DESeq2	d__Bacteria	p__Firmicutes_A	c__Clostridia	o__Oscillospirales
f__Anaeroplasmataceae	0.620629	0.932469	-0.656583	-0.911387	2	DESeq2	d__Bacteria	p__Firmicutes	c__Bacilli	o__Acholeplasmatales
f__Anaerotignaceae	0.414815	0.786586	0.510035	1.02249	5	DESeq2	d__Bacteria	p__Firmicutes_A	c__Clostridia	o__Lachnospirales
f__Anaerovoracaceae	0.17284	0.555556	0.564235	1.37502	13	DESeq2	d__Bacteria	p__Firmicutes_A	c__Clostridia	o__Peptostreptococcales
f__Atopobiaceae	0.939522	1	-0.357113	-0.545656	4	DESeq2	d__Bacteria	p__Actinobacteriota	c__Coriobacteriia	o__Coriobacteriales
f__Bacteroidaceae	0.00844443	0.126846	-0.616769	-1.15842	453	DESeq2	d__Bacteria	p__Bacteroidota	c__Bacteroidia	o__Bacteroidales
f__Barnesiellaceae	0.343032	0.720585	-0.785581	-1.15547	3	DESeq2	d__Bacteria	p__Bacteroidota	c__Bacteroidia	o__Bacteroidales
f__Bifidobacteriaceae	2.22617e-13	1.22439e-11	-0.944995	-1.69555	40	DESeq2	d__Bacteria	p__Actinobacteriota	c__Actinomycetia	o__Actinomycetales
f__Borkfalkiaceae	0.0115314	0.126846	0.868672	1.90872	7	DESeq2	d__Bacteria	p__Firmicutes_A	c__Clostridia_A	o__Christensenellales
f__Burkholderiaceae	1	1	0.197864	0.44852	8	DESeq2	d__Bacteria	p__Proteobacteria	c__Gammaproteobacteria	o__Burkholderiales
f__Butyricicoccaceae	0.981524	1	-0.243661	-0.410885	15	DESeq2	d__Bacteria	p__Firmicutes_A	c__Clostridia	o__Oscillospirales
f__CAG-138	0.90847	1	-0.384782	-0.593553	5	DESeq2	d__Bacteria	p__Firmicutes_A	c__Clostridia_A	o__Christensenellales
f__CAG-272	0.068801	0.378406	0.722473	1.76065	13	DESeq2	d__Bacteria	p__Firmicutes_A	c__Clostridia	o__Oscillospirales
f__CAG-313	0.0646853	0.378406	-0.953009	-1.32285	2	DESeq2	d__Bacteria	p__Firmicutes	c__Bacilli	o__ML615J-28
f__CAG-382	0.0772238	0.386119	0.740258	1.62656	7	DESeq2	d__Bacteria	p__Firmicutes_A	c__Clostridia	o__Oscillospirales
f__CAG-508	0.858722	1	-0.389712	-0.624623	9	DESeq2	d__Bacteria	p__Firmicutes_A	c__Clostridia	o__TANB77
f__CAG-74	0.625698	0.932469	0.345064	0.827424	10	DESeq2	d__Bacteria	p__Firmicutes_A	c__Clostridia_A	o__Christensenellales
f__Clostridiaceae	0.235294	0.616246	0.516338	1.28057	15	DESeq2	d__Bacteria	p__Firmicutes_A	c__Clostridia	o__Clostridiales
f__Coprobacteraceae	0.181818	0.555556	-0.903081	-1.25355	2	DESeq2	d__Bacteria	p__Bacteroidota	c__Bacteroidia	o__Bacteroidales
f__Coriobacteriaceae	0.89	1	-0.445361	-0.828688	133	DESeq2	d__Bacteria	p__Actinobacteriota	c__Coriobacteriia	o__Coriobacteriales
f__Desulfovibrionaceae	0.249617	0.624043	-0.846947	-1.24573	3	DESeq2	d__Bacteria	p__Desulfobacterota	c__Desulfovibrionia	o__Desulfovibrionales
f__Dialisteraceae	0.909206	1	-0.356914	-0.56952	8	DESeq2	d__Bacteria	p__Firmicutes_C	c__Negativicutes	o__Veillonellales
f__Eggerthellaceae	0.977301	1	-0.261076	-0.416593	8	DESeq2	d__Bacteria	p__Actinobacteriota	c__Coriobacteriia	o__Coriobacteriales
f__Enterobacteriaceae	0.451943	0.786586	-0.57639	-1.04525	52	DESeq2	d__Bacteria	p__Proteobacteria	c__Gammaproteobacteria	o__Enterobacterales
f__Enterococcaceae	0.692308	0.932469	-0.624982	-0.867523	2	DESeq2	d__Bacteria	p__Firmicutes	c__Bacilli	o__Lactobacillales
f__Erysipelatoclostridiaceae	0.353741	0.720585	0.444834	1.10329	14	DESeq2	d__Bacteria	p__Firmicutes	c__Bacilli	o__Erysipelotrichales
f__Erysipelotrichaceae	224	616	0.488744	1.273	18	DESeq2	d__Bacteria	p__Firmicutes	c__Bacilli	o__Erysipelotrichales
f__Gastranaerophilaceae	0.616708	0.932469	-0.597336	-0.957399	9	DESeq2	d__Bacteria	p__Cyanobacteria	c__Vampirovibrionia	o__Gastranaerophilales
f__Lachnospiraceae	0.999001	1	-0.401413	-0.753559	394	DESeq2	d__Bacteria	p__Firmicutes_A	c__Clostridia	o__Lachnospirales
f__Lactobacillaceae	0.725881	0.932469	-0.542477	-0.797902	3	DESeq2	d__Bacteria	p__Firmicutes	c__Bacilli	o__Lactobacillales
f__Marinifilaceae	0.448403	0.786586	-0.6803	-1.09037	9	DESeq2	d__Bacteria	p__Bacteroidota	c__Bacteroidia	o__Bacteroidales
f__Megasphaeraceae	0.273657	0.654398	-0.775283	-1.23308	7	DESeq2	d__Bacteria	p__Firmicutes_C	c__Negativicutes	o__Veillonellales
f__Methanobacteriaceae	0.148837	0.555556	0.854538	1.3244	2	DESeq2	d__Archaea	p__Methanobacteriota	c__Methanobacteria	o__Methanobacteriales
f__Micrococcaceae	0.45765	0.786586	-0.689957	-1.06431	5	DESeq2	d__Bacteria	p__Actinobacteriota	c__Actinomycetia	o__Actinomycetales
f__Muribaculaceae	0.689286	0.932469	-0.514719	-0.853851	13	DESeq2	d__Bacteria	p__Bacteroidota	c__Bacteroidia	o__Bacteroidales
f__Oscillospiraceae	0.999001	1	-0.270995	-0.504987	139	DESeq2	d__Bacteria	p__Firmicutes_A	c__Clostridia	o__Oscillospirales
f__P3	0.413934	0.786586	-0.720947	-1.11211	5	DESeq2	d__Bacteria	p__Bacteroidota	c__Bacteroidia	o__Bacteroidales
f__Pasteurellaceae	0.0107676	0.126846	0.90404	1.81237	5	DESeq2	d__Bacteria	p__Proteobacteria	c__Gammaproteobacteria	o__Enterobacterales
f__Peptostreptococcaceae	0.173184	0.555556	0.580429	1.3918	10	DESeq2	d__Bacteria	p__Firmicutes_A	c__Clostridia	o__Peptostreptococcales
f__QALW01	0.729021	0.932469	-0.60112	-0.834401	2	DESeq2	d__Bacteria	p__Firmicutes_A	c__Clostridia_A	o__Christensenellales
f__Rhodocyclaceae	0.899713	1	0.378363	0.655878	3	DESeq2	d__Bacteria	p__Proteobacteria	c__Gammaproteobacteria	o__Burkholderiales
f__Rikenellaceae	0.292383	0.670045	-0.747299	-1.19776	9	DESeq2	d__Bacteria	p__Bacteroidota	c__Bacteroidia	o__Bacteroidales
f__Ruminococcaceae	NA	NA	0.304011	NA	85	DESeq2	d__Bacteria	p__Firmicutes_A	c__Clostridia	o__Oscillospirales
f__Selenomonadaceae	0.042879	0.366567	-0.947382	-1.39346	3	DESeq2	d__Bacteria	p__Firmicutes_C	c__Negativicutes	o__Selenomonadales
f__Streptococcaceae	0.643249	0.932469	-0.530025	-0.917793	24	DESeq2	d__Bacteria	p__Firmicutes	c__Bacilli	o__Lactobacillales
f__Succinivibrionaceae	0.049612	0.366567	0.851935	1.60005	4	DESeq2	d__Bacteria	p__Proteobacteria	c__Gammaproteobacteria	o__Enterobacterales
f__Tannerellaceae	0.0533188	0.366567	-0.775883	-1.34333	25	DESeq2	d__Bacteria	p__Bacteroidota	c__Bacteroidia	o__Bacteroidales
f__Treponemataceae	0.892077	1	-0.401015	-0.618595	5	DESeq2	d__Bacteria	p__Spirochaetota	c__Spirochaetia	o__Treponematales
f__UBA1234	0.00287753	0.079132	0.970852	1.68293	3	DESeq2	d__Bacteria	p__Firmicutes_A	c__Clostridia	o__TANB77
f__UBA1381	0.662587	0.932469	-0.639901	-0.888231	2	DESeq2	d__Bacteria	p__Firmicutes_A	c__Clostridia	o__Monoglobales_A
f__UBA1829	0.218605	616	0.815714	1.26423	2	DESeq2	d__Bacteria	p__Verrucomicrobiota	c__Lentisphaeria	o__Victivallales
f__UBA660	0.714286	0.932469	0.304817	0.756015	14	DESeq2	d__Bacteria	p__Firmicutes	c__Bacilli	o__RF39
f__UBA932	0.0929384	0.425968	0.5705	1.50586	21	DESeq2	d__Bacteria	p__Bacteroidota	c__Bacteroidia	o__Bacteroidales
f__Veillonellaceae	0.152339	0.555556	-0.71975	-1.24614	25	DESeq2	d__Bacteria	p__Firmicutes_C	c__Negativicutes	o__Veillonellales
f__Acidaminococcaceae	0.750143	0.866536	-0.305608	-0.777264	9	MaAsLin2	d__Bacteria	p__Firmicutes_C	c__Negativicutes	o__Acidaminococcales
f__Actinomycetaceae	0.112538	0.281735	0.678361	1.34971	6	MaAsLin2	d__Bacteria	p__Actinobacteriota	c__Actinomycetia	o__Actinomycetales
f__Acutalibacteraceae	0.0349061	0.102881	0.426618	1.43701	58	MaAsLin2	d__Bacteria	p__Firmicutes_A	c__Clostridia	o__Oscillospirales
f__Anaeroplasmataceae	0.758219	0.866536	0.54958	0.821311	2	MaAsLin2	d__Bacteria	p__Firmicutes	c__Bacilli	o__Acholeplasmatales
f__Anaerotignaceae	0.55324	0.774537	0.506407	0.955894	5	MaAsLin2	d__Bacteria	p__Firmicutes_A	c__Clostridia	o__Lachnospirales
f__Anaerovoracaceae	0.00295151	0.0137737	0.718458	1.76647	13	MaAsLin2	d__Bacteria	p__Firmicutes_A	c__Clostridia	o__Peptostreptococcales
f__Atopobiaceae	0.4158	0.612759	0.597913	1.06042	4	MaAsLin2	d__Bacteria	p__Actinobacteriota	c__Coriobacteriia	o__Coriobacteriales
f__Bacteroidaceae	0.359511	0.610944	-0.186852	-1.02433	453	MaAsLin2	d__Bacteria	p__Bacteroidota	c__Bacteroidia	o__Bacteroidales
f__Barnesiellaceae	0.0819755	0.229531	-0.816411	-1.43683	3	MaAsLin2	d__Bacteria	p__Bacteroidota	c__Bacteroidia	o__Bacteroidales
f__Bifidobacteriaceae	6.41409e-19	3.59189e-17	-0.848928	-3.2668	40	MaAsLin2	d__Bacteria	p__Actinobacteriota	c__Actinomycetia	o__Actinomycetales
f__Borkfalkiaceae	0.000297732	0.00185256	0.882477	1.83397	7	MaAsLin2	d__Bacteria	p__Firmicutes_A	c__Clostridia_A	o__Christensenellales
f__Burkholderiaceae	0.369023	0.610944	0.506526	1.09304	8	MaAsLin2	d__Bacteria	p__Proteobacteria	c__Gammaproteobacteria	o__Burkholderiales
f__Butyricicoccaceae	0.881038	0.930908	-0.233634	-0.695443	15	MaAsLin2	d__Bacteria	p__Firmicutes_A	c__Clostridia	o__Oscillospirales
f__CAG-138	0.00600657	0.0258745	0.860846	1.62493	5	MaAsLin2	d__Bacteria	p__Firmicutes_A	c__Clostridia_A	o__Christensenellales
f__CAG-272	9.73997e-05	0.000779198	0.806677	1.98337	13	MaAsLin2	d__Bacteria	p__Firmicutes_A	c__Clostridia	o__Oscillospirales
f__CAG-313	0.851154	0.916627	0.502631	0.751149	2	MaAsLin2	d__Bacteria	p__Firmicutes	c__Bacilli	o__ML615J-28
f__CAG-382	0.0965682	0.257515	0.664044	1.38002	7	MaAsLin2	d__Bacteria	p__Firmicutes_A	c__Clostridia	o__Oscillospirales
f__CAG-508	0.166914	0.373886	0.578045	1.28866	9	MaAsLin2	d__Bacteria	p__Firmicutes_A	c__Clostridia	o__TANB77
f__CAG-74	0.119452	0.281735	0.589243	1.35171	10	MaAsLin2	d__Bacteria	p__Firmicutes_A	c__Clostridia_A	o__Christensenellales
f__Clostridiaceae	0.798364	0.894167	-0.25676	-0.76428	15	MaAsLin2	d__Bacteria	p__Firmicutes_A	c__Clostridia	o__Clostridiales
f__Coprobacteraceae	0.120744	0.281735	-0.859384	-1.32971	2	MaAsLin2	d__Bacteria	p__Bacteroidota	c__Bacteroidia	o__Bacteroidales
f__Coriobacteriaceae	1	1	-0.0943272	-0.453658	133	MaAsLin2	d__Bacteria	p__Actinobacteriota	c__Coriobacteriia	o__Coriobacteriales
f__Desulfovibrionaceae	0.410703	0.612759	-0.599418	-1.05493	3	MaAsLin2	d__Bacteria	p__Desulfobacterota	c__Desulfovibrionia	o__Desulfovibrionales
f__Dialisteraceae	0.0307373	0.0956273	0.711039	1.53436	8	MaAsLin2	d__Bacteria	p__Firmicutes_C	c__Negativicutes	o__Veillonellales
f__Eggerthellaceae	0.00131268	0.00668274	0.826119	1.7827	8	MaAsLin2	d__Bacteria	p__Actinobacteriota	c__Coriobacteriia	o__Coriobacteriales
f__Enterobacteriaceae	0.967655	1	-0.170029	-0.692784	52	MaAsLin2	d__Bacteria	p__Proteobacteria	c__Gammaproteobacteria	o__Enterobacterales
f__Enterococcaceae	0.389901	0.612759	-0.715367	-1.10687	2	MaAsLin2	d__Bacteria	p__Firmicutes	c__Bacilli	o__Lactobacillales
f__Erysipelatoclostridiaceae	0.196025	0.390806	0.498693	1.2497	14	MaAsLin2	d__Bacteria	p__Firmicutes	c__Bacilli	o__Erysipelotrichales
f__Erysipelotrichaceae	0.000257531	0.00180271	0.722647	1.92499	18	MaAsLin2	d__Bacteria	p__Firmicutes	c__Bacilli	o__Erysipelotrichales
f__Gastranaerophilaceae	0.706926	0.862766	-0.317952	-0.808659	9	MaAsLin2	d__Bacteria	p__Cyanobacteria	c__Vampirovibrionia	o__Gastranaerophilales
f__Lachnospiraceae	0.999999	1	0.126939	0.515425	394	MaAsLin2	d__Bacteria	p__Firmicutes_A	c__Clostridia	o__Lachnospirales
f__Lactobacillaceae	0.01688	0.0630188	-0.898122	-1.58063	3	MaAsLin2	d__Bacteria	p__Firmicutes	c__Bacilli	o__Lactobacillales
f__Marinifilaceae	0.709696	0.862766	-0.31719	-0.80672	9	MaAsLin2	d__Bacteria	p__Bacteroidota	c__Bacteroidia	o__Bacteroidales
f__Megasphaeraceae	0.407758	0.612759	0.511564	1.06314	7	MaAsLin2	d__Bacteria	p__Firmicutes_C	c__Negativicutes	o__Veillonellales
f__Methanobacteriaceae	0.201296	0.390806	0.810644	1.21145	2	MaAsLin2	d__Archaea	p__Methanobacteriota	c__Methanobacteria	o__Methanobacteriales
f__Micrococcaceae	0.37093	0.610944	-0.512346	-1.07288	5	MaAsLin2	d__Bacteria	p__Actinobacteriota	c__Actinomycetia	o__Actinomycetales
f__Muribaculaceae	0.685973	0.862766	0.340847	0.838039	13	MaAsLin2	d__Bacteria	p__Bacteroidota	c__Bacteroidia	o__Bacteroidales
f__Oscillospiraceae	2.94723e-09	5.50149e-08	0.54239	2.05017	139	MaAsLin2	d__Bacteria	p__Firmicutes_A	c__Clostridia	o__Oscillospirales
f__P3	0.51319	0.736888	0.522513	0.986297	5	MaAsLin2	d__Bacteria	p__Bacteroidota	c__Bacteroidia	o__Bacteroidales
f__Pasteurellaceae	0.0193321	0.0676624	-0.800224	-1.67572	5	MaAsLin2	d__Bacteria	p__Proteobacteria	c__Gammaproteobacteria	o__Enterobacterales
f__Peptostreptococcaceae	0.724107	0.862766	0.351788	0.806996	10	MaAsLin2	d__Bacteria	p__Firmicutes_A	c__Clostridia	o__Peptostreptococcales
f__QALW01	0.581962	0.794875	0.631037	0.943044	2	MaAsLin2	d__Bacteria	p__Firmicutes_A	c__Clostridia_A	o__Christensenellales
f__Rhodocyclaceae	0.624114	0.832152	0.555493	0.912194	3	MaAsLin2	d__Bacteria	p__Proteobacteria	c__Gammaproteobacteria	o__Burkholderiales
f__Rikenellaceae	0.00825407	0.0330163	-0.716145	-1.8214	9	MaAsLin2	d__Bacteria	p__Bacteroidota	c__Bacteroidia	o__Bacteroidales
f__Ruminococcaceae	0.0243388	0.0801749	0.402293	1.43434	85	MaAsLin2	d__Bacteria	p__Firmicutes_A	c__Clostridia	o__Oscillospirales
f__Selenomonadaceae	0.329637	0.596829	0.682487	1.12073	3	MaAsLin2	d__Bacteria	p__Firmicutes_C	c__Negativicutes	o__Selenomonadales
f__Streptococcaceae	1.88523e-06	2.11146e-05	-0.71693	-2.43246	24	MaAsLin2	d__Bacteria	p__Firmicutes	c__Bacilli	o__Lactobacillales
f__Succinivibrionaceae	0.000408528	0.00228775	0.951815	1.68808	4	MaAsLin2	d__Bacteria	p__Proteobacteria	c__Gammaproteobacteria	o__Enterobacterales
f__Tannerellaceae	2.11825e-07	2.96555e-06	-0.73435	-2.51846	25	MaAsLin2	d__Bacteria	p__Bacteroidota	c__Bacteroidia	o__Bacteroidales
f__Treponemataceae	0.659957	0.859478	0.462461	0.872941	5	MaAsLin2	d__Bacteria	p__Spirochaetota	c__Spirochaetia	o__Treponematales
f__UBA1234	0.330387	0.596829	0.682175	1.12022	3	MaAsLin2	d__Bacteria	p__Firmicutes_A	c__Clostridia	o__TANB77
f__UBA1381	0.202382	0.390806	-0.812885	-1.25776	2	MaAsLin2	d__Bacteria	p__Firmicutes_A	c__Clostridia	o__Monoglobales_A
f__UBA1829	0.199257	0.390806	0.811765	1.21313	2	MaAsLin2	d__Bacteria	p__Verrucomicrobiota	c__Lentisphaeria	o__Victivallales
f__UBA660	0.846366	0.916627	-0.247799	-0.722813	14	MaAsLin2	d__Bacteria	p__Firmicutes	c__Bacilli	o__RF39
f__UBA932	1.40809e-05	0.000131422	0.752544	2.07872	21	MaAsLin2	d__Bacteria	p__Bacteroidota	c__Bacteroidia	o__Bacteroidales
f__Veillonellaceae	5.19231e-10	1.45385e-08	-0.802711	-2.75291	25	MaAsLin2	d__Bacteria	p__Firmicutes_C	c__Negativicutes	o__Veillonellales
f__Acidaminococcaceae	0.362819	0.564384	-0.513475	-1.11094	9	ANCOM-BC	d__Bacteria	p__Firmicutes_C	c__Negativicutes	o__Acidaminococcales
f__Actinomycetaceae	0.426184	0.62806	0.444989	1.00009	6	ANCOM-BC	d__Bacteria	p__Actinobacteriota	c__Actinomycetia	o__Actinomycetales
f__Acutalibacteraceae	0.100545	0.243322	0.309065	1.28065	58	ANCOM-BC	d__Bacteria	p__Firmicutes_A	c__Clostridia	o__Oscillospirales
f__Anaeroplasmataceae	0.3159	0.505439	0.757051	1.16246	2	ANCOM-BC	d__Bacteria	p__Firmicutes	c__Bacilli	o__Acholeplasmatales
f__Anaerotignaceae	0.872727	0.911204	0.315745	0.658392	5	ANCOM-BC	d__Bacteria	p__Firmicutes_A	c__Clostridia	o__Lachnospirales
f__Anaerovoracaceae	0.00291984	0.0148647	0.692499	1.87429	13	ANCOM-BC	d__Bacteria	p__Firmicutes_A	c__Clostridia	o__Peptostreptococcales
f__Atopobiaceae	0.122195	0.251908	0.722767	1.40349	4	ANCOM-BC	d__Bacteria	p__Actinobacteriota	c__Coriobacteriia	o__Coriobacteriales
f__Bacteroidaceae	0.0921844	0.234651	-0.298003	-1.17135	453	ANCOM-BC	d__Bacteria	p__Bacteroidota	c__Bacteroidia	o__Bacteroidales
f__Barnesiellaceae	0.214789	0.36449	-0.748879	-1.2163	3	ANCOM-BC	d__Bacteria	p__Bacteroidota	c__Bacteroidia	o__Bacteroidales
f__Bifidobacteriaceae	1.66689e-18	9.33457e-17	-0.859263	-2.64566	40	ANCOM-BC	d__Bacteria	p__Actinobacteriota	c__Actinomycetia	o__Actinomycetales
f__Borkfalkiaceae	0.000111244	0.000778709	0.892535	2.11969	7	ANCOM-BC	d__Bacteria	p__Firmicutes_A	c__Clostridia_A	o__Christensenellales
f__Burkholderiaceae	0.75753	0.841355	-0.364445	-0.773554	8	ANCOM-BC	d__Bacteria	p__Proteobacteria	c__Gammaproteobacteria	o__Burkholderiales
f__Butyricicoccaceae	0.614719	0.748353	-0.362476	-0.897753	15	ANCOM-BC	d__Bacteria	p__Firmicutes_A	c__Clostridia	o__Oscillospirales
f__CAG-138	0.192208	0.336364	0.624089	1.30135	5	ANCOM-BC	d__Bacteria	p__Firmicutes_A	c__Clostridia_A	o__Christensenellales
f__CAG-272	0.000106617	0.000778709	0.779846	2.1107	13	ANCOM-BC	d__Bacteria	p__Firmicutes_A	c__Clostridia	o__Oscillospirales
f__CAG-313	0.80916	0.871403	-0.536442	-0.782071	2	ANCOM-BC	d__Bacteria	p__Firmicutes	c__Bacilli	o__ML615J-28
f__CAG-382	0.0769231	0.222489	0.635599	1.50949	7	ANCOM-BC	d__Bacteria	p__Firmicutes_A	c__Clostridia	o__Oscillospirales
f__CAG-508	0.0569971	0.187755	0.584569	1.50036	9	ANCOM-BC	d__Bacteria	p__Firmicutes_A	c__Clostridia	o__TANB77
f__CAG-74	0.230769	0.38009	0.47508	1.23532	10	ANCOM-BC	d__Bacteria	p__Firmicutes_A	c__Clostridia_A	o__Christensenellales
f__Clostridiaceae	0.168831	0.304985	-0.512455	-1.26921	15	ANCOM-BC	d__Bacteria	p__Firmicutes_A	c__Clostridia	o__Clostridiales
f__Coprobacteraceae	0.125954	0.251908	-0.871148	-1.27003	2	ANCOM-BC	d__Bacteria	p__Bacteroidota	c__Bacteroidia	o__Bacteroidales
f__Coriobacteriaceae	0.992424	0.992424	-0.173913	-0.634593	133	ANCOM-BC	d__Bacteria	p__Actinobacteriota	c__Coriobacteriia	o__Coriobacteriales
f__Desulfovibrionaceae	0.394366	0.596879	-0.670371	-1.08879	3	ANCOM-BC	d__Bacteria	p__Desulfobacterota	c__Desulfovibrionia	o__Desulfovibrionales
f__Dialisteraceae	0.0484848	0.169697	0.676218	1.65066	8	ANCOM-BC	d__Bacteria	p__Firmicutes_C	c__Negativicutes	o__Veillonellales
f__Eggerthellaceae	0.0170675	0.0682699	0.729295	1.78022	8	ANCOM-BC	d__Bacteria	p__Actinobacteriota	c__Coriobacteriia	o__Coriobacteriales
f__Enterobacteriaceae	0.0699387	0.217587	-0.420581	-1.35423	52	ANCOM-BC	d__Bacteria	p__Proteobacteria	c__Gammaproteobacteria	o__Enterobacterales
f__Enterococcaceae	0.108779	0.243322	-0.889558	-1.29687	2	ANCOM-BC	d__Bacteria	p__Firmicutes	c__Bacilli	o__Lactobacillales
f__Erysipelatoclostridiaceae	0.766234	0.841355	0.278785	0.788163	14	ANCOM-BC	d__Bacteria	p__Firmicutes	c__Bacilli	o__Erysipelotrichales
f__Erysipelotrichaceae	0.00182376	0.0102131	0.639913	1.92461	18	ANCOM-BC	d__Bacteria	p__Firmicutes	c__Bacilli	o__Erysipelotrichales
f__Gastranaerophilaceae	0.469265	0.673817	-0.477911	-1.034	9	ANCOM-BC	d__Bacteria	p__Cyanobacteria	c__Vampirovibrionia	o__Gastranaerophilales
f__Lachnospiraceae	0.000416143	0.00258934	-0.367551	-1.43677	394	ANCOM-BC	d__Bacteria	p__Firmicutes_A	c__Clostridia	o__Lachnospirales
f__Lactobacillaceae	0.0880282	0.234651	-0.821506	-1.33425	3	ANCOM-BC	d__Bacteria	p__Firmicutes	c__Bacilli	o__Lactobacillales
f__Marinifilaceae	0.511244	0.698285	-0.457827	-0.990544	9	ANCOM-BC	d__Bacteria	p__Bacteroidota	c__Bacteroidia	o__Bacteroidales
f__Megasphaeraceae	0.683564	0.797491	-0.407197	-0.839745	7	ANCOM-BC	d__Bacteria	p__Firmicutes_C	c__Negativicutes	o__Veillonellales
f__Methanobacteriaceae	0.112971	0.243322	0.870232	1.33626	2	ANCOM-BC	d__Archaea	p__Methanobacteriota	c__Methanobacteria	o__Methanobacteriales
f__Micrococcaceae	0.144246	0.278545	-0.704457	-1.31152	5	ANCOM-BC	d__Bacteria	p__Actinobacteriota	c__Actinomycetia	o__Actinomycetales
f__Muribaculaceae	0.596567	0.748353	-0.374992	-0.904105	13	ANCOM-BC	d__Bacteria	p__Bacteroidota	c__Bacteroidia	o__Bacteroidales
f__Oscillospiraceae	4.73394e-05	0.000441835	0.359992	1.74515	139	ANCOM-BC	d__Bacteria	p__Firmicutes_A	c__Clostridia	o__Oscillospirales
f__P3	0.941653	0.958774	-0.310425	-0.577931	5	ANCOM-BC	d__Bacteria	p__Bacteroidota	c__Bacteroidia	o__Bacteroidales
f__Pasteurellaceae	0.00495203	0.0231095	-0.867003	-1.61414	5	ANCOM-BC	d__Bacteria	p__Proteobacteria	c__Gammaproteobacteria	o__Enterobacterales
f__Peptostreptococcaceae	0.576071	0.748353	-0.411237	-0.91591	10	ANCOM-BC	d__Bacteria	p__Firmicutes_A	c__Clostridia	o__Peptostreptococcales
f__QALW01	0.878661	0.911204	0.430812	0.661519	2	ANCOM-BC	d__Bacteria	p__Firmicutes_A	c__Clostridia_A	o__Christensenellales
f__Rhodocyclaceae	0.633641	0.754976	0.497197	0.871626	3	ANCOM-BC	d__Bacteria	p__Proteobacteria	c__Gammaproteobacteria	o__Burkholderiales
f__Rikenellaceae	0.0794603	0.222489	-0.640231	-1.38519	9	ANCOM-BC	d__Bacteria	p__Bacteroidota	c__Bacteroidia	o__Bacteroidales
f__Ruminococcaceae	0.0470609	0.169697	0.294152	1.30395	85	ANCOM-BC	d__Bacteria	p__Firmicutes_A	c__Clostridia	o__Oscillospirales
f__Selenomonadaceae	0.488479	0.683871	0.570778	1.00062	3	ANCOM-BC	d__Bacteria	p__Firmicutes_C	c__Negativicutes	o__Selenomonadales
f__Streptococcaceae	1.01881e-07	1.90178e-06	-0.771192	-2.13677	24	ANCOM-BC	d__Bacteria	p__Firmicutes	c__Bacilli	o__Lactobacillales
f__Succinivibrionaceae	0.00660354	0.028446	0.873613	1.69641	4	ANCOM-BC	d__Bacteria	p__Proteobacteria	c__Gammaproteobacteria	o__Enterobacterales
f__Tannerellaceae	1.38922e-06	1.94491e-05	-0.736578	-2.04689	25	ANCOM-BC	d__Bacteria	p__Bacteroidota	c__Bacteroidia	o__Bacteroidales
f__Treponemataceae	0.607792	0.748353	0.411063	0.857148	5	ANCOM-BC	d__Bacteria	p__Spirochaetota	c__Spirochaetia	o__Treponematales
f__UBA1234	0.156682	0.292473	0.759068	1.33071	3	ANCOM-BC	d__Bacteria	p__Firmicutes_A	c__Clostridia	o__TANB77
f__UBA1381	0.53626	0.715013	-0.681232	-0.993159	2	ANCOM-BC	d__Bacteria	p__Firmicutes_A	c__Clostridia	o__Monoglobales_A
f__UBA1829	0.112971	0.243322	0.868347	1.33336	2	ANCOM-BC	d__Bacteria	p__Verrucomicrobiota	c__Lentisphaeria	o__Victivallales
f__UBA660	0.716138	0.818444	-0.333787	-0.81608	14	ANCOM-BC	d__Bacteria	p__Firmicutes	c__Bacilli	o__RF39
f__UBA932	2.77378e-06	3.10664e-05	0.739793	2.37895	21	ANCOM-BC	d__Bacteria	p__Bacteroidota	c__Bacteroidia	o__Bacteroidales
f__Veillonellaceae	4.95826e-09	1.38831e-07	-0.799851	-2.22273	25	ANCOM-BC	d__Bacteria	p__Firmicutes_C	c__Negativicutes	o__Veillonellales
Table S3c. Results of gene set enrichment analysis (FGSEA) at the family level, based on differentially abundant species associated with STH parasite count. Species included in the analysis were observed more than once in at least 50% of samples. Families were ranked by log₂ fold change values from DESeq2, MaAsLin2, and ANCOM-BC. FGSEA was run separately for each method, using a minimum family si…

## Sheet: S3d
Significantly overrepresented families across species associated with parasite counts (FGSEA on Ikobey dataset: n = 80)
Family	pval	padj	ES	NES	size	method	Domain	Phylum	Class	Order
f__Acidaminococcaceae	0.230432	0.389174	0.531569	1.21093	16	DESeq2	d__Bacteria	p__Firmicutes_C	c__Negativicutes	o__Acidaminococcales
f__Actinomycetaceae	0.0608337	0.201016	-0.930144	-1.40484	2	DESeq2	d__Bacteria	p__Actinobacteriota	c__Actinomycetia	o__Actinomycetales
f__Acutalibacteraceae	0.0017827	0.0169357	0.5311	1.61848	82	DESeq2	d__Bacteria	p__Firmicutes_A	c__Clostridia	o__Oscillospirales
f__Anaeroplasmataceae	0.533776	0.654306	0.664691	0.977233	2	DESeq2	d__Bacteria	p__Firmicutes	c__Bacilli	o__Acholeplasmatales
f__Anaerotignaceae	0.227462	0.389174	-0.66152	-1.26784	5	DESeq2	d__Bacteria	p__Firmicutes_A	c__Clostridia	o__Lachnospirales
f__Anaerovoracaceae	0.0873928	0.246425	0.602887	1.38783	17	DESeq2	d__Bacteria	p__Firmicutes_A	c__Clostridia	o__Peptostreptococcales
f__Atopobiaceae	0.108315	0.281487	0.763238	1.35059	5	DESeq2	d__Bacteria	p__Actinobacteriota	c__Coriobacteriia	o__Coriobacteriales
f__Bacteroidaceae	0.10174	0.276151	-0.249653	-1.13046	521	DESeq2	d__Bacteria	p__Bacteroidota	c__Bacteroidia	o__Bacteroidales
f__Barnesiellaceae	0.380123	0.515881	-0.657016	-1.09719	3	DESeq2	d__Bacteria	p__Bacteroidota	c__Bacteroidia	o__Bacteroidales
f__Bifidobacteriaceae	2.10676e-05	0.000266856	-0.855633	-2.1131	13	DESeq2	d__Bacteria	p__Actinobacteriota	c__Actinomycetia	o__Actinomycetales
f__Borkfalkiaceae	0.312354	0.461374	0.496574	1.13121	16	DESeq2	d__Bacteria	p__Firmicutes_A	c__Clostridia_A	o__Christensenellales
f__Brachyspiraceae	0.261527	0.422894	-0.74557	-1.24507	3	DESeq2	d__Bacteria	p__Spirochaetota	c__Brachyspirae	o__Brachyspirales
f__Burkholderiaceae	0.652592	0.751469	-0.378001	-0.849615	9	DESeq2	d__Bacteria	p__Proteobacteria	c__Gammaproteobacteria	o__Burkholderiales
f__Butyricicoccaceae	0.705143	0.788101	0.35468	0.835034	19	DESeq2	d__Bacteria	p__Firmicutes_A	c__Clostridia	o__Oscillospirales
f__CAG-138	0.216291	0.389174	0.647596	1.23308	7	DESeq2	d__Bacteria	p__Firmicutes_A	c__Clostridia_A	o__Christensenellales
f__CAG-239	0.162348	0.342735	0.801355	1.26956	3	DESeq2	d__Bacteria	p__Proteobacteria	c__Alphaproteobacteria	o__RF32
f__CAG-272	0.00530726	0.0361446	0.657851	1.65539	26	DESeq2	d__Bacteria	p__Firmicutes_A	c__Clostridia	o__Oscillospirales
f__CAG-288	0.0116335	0.0631535	-0.97281	-1.46928	2	DESeq2	d__Bacteria	p__Firmicutes	c__Bacilli	o__RFN20
f__CAG-313	0.747951	0.82383	-0.454038	-0.758225	3	DESeq2	d__Bacteria	p__Firmicutes	c__Bacilli	o__ML615J-28
f__CAG-382	0.333914	0.469952	-0.519167	-1.12898	8	DESeq2	d__Bacteria	p__Firmicutes_A	c__Clostridia	o__Oscillospirales
f__CAG-449	0.314786	0.461374	0.769609	1.13148	2	DESeq2	d__Bacteria	p__Firmicutes	c__Bacilli	o__RFN20
f__CAG-465	0.558052	0.662687	0.600879	0.951953	3	DESeq2	d__Bacteria	p__Firmicutes_A	c__Clostridia	o__TANB77
f__CAG-508	4.84468e-09	1.84098e-07	0.710129	2.12161	72	DESeq2	d__Bacteria	p__Firmicutes_A	c__Clostridia	o__TANB77
f__CAG-552	0.210141	0.389174	0.824486	1.21216	2	DESeq2	d__Bacteria	p__Firmicutes_A	c__Clostridia_A	o__Christensenellales
f__CAG-74	0.330548	0.469952	0.499486	1.12169	15	DESeq2	d__Bacteria	p__Firmicutes_A	c__Clostridia_A	o__Christensenellales
f__CAG-826	0.703237	0.788101	0.498729	0.838755	4	DESeq2	d__Bacteria	p__Firmicutes	c__Bacilli	o__RFN20
f__CAG-917	0.00782712	0.0457586	0.975051	1.43353	2	DESeq2	d__Bacteria	p__Firmicutes_A	c__Clostridia_A	o__Christensenellales
f__Campylobacteraceae	0.118322	0.281487	0.788587	1.32623	4	DESeq2	d__Bacteria	p__Campylobacterota	c__Campylobacteria	o__Campylobacterales
f__Clostridiaceae	0.595351	0.696102	0.36312	0.920615	27	DESeq2	d__Bacteria	p__Firmicutes_A	c__Clostridia	o__Clostridiales
f__Coprobacteraceae	0.203829	0.389174	-0.84039	-1.26928	2	DESeq2	d__Bacteria	p__Bacteroidota	c__Bacteroidia	o__Bacteroidales
f__Coriobacteriaceae	9.20349e-23	6.99465e-21	-0.723882	-2.86476	129	DESeq2	d__Bacteria	p__Actinobacteriota	c__Coriobacteriia	o__Coriobacteriales
f__Desulfovibrionaceae	0.222976	0.389174	-0.831499	-1.25585	2	DESeq2	d__Bacteria	p__Desulfobacterota	c__Desulfovibrionia	o__Desulfovibrionales
f__Dialisteraceae	0.00570704	0.0361446	-0.697279	-1.81612	16	DESeq2	d__Bacteria	p__Firmicutes_C	c__Negativicutes	o__Veillonellales
f__Eggerthellaceae	0.0458987	0.158559	-0.657078	-1.55731	11	DESeq2	d__Bacteria	p__Actinobacteriota	c__Coriobacteriia	o__Coriobacteriales
f__Elusimicrobiaceae	0.0767465	0.233309	0.858987	1.36086	3	DESeq2	d__Bacteria	p__Elusimicrobiota	c__Elusimicrobia	o__Elusimicrobiales
f__Enterobacteriaceae	1.69916e-06	3.2284e-05	-0.727012	-2.29183	36	DESeq2	d__Bacteria	p__Proteobacteria	c__Gammaproteobacteria	o__Enterobacterales
f__Enterococcaceae	0.138506	0.318984	0.866619	1.27411	2	DESeq2	d__Bacteria	p__Firmicutes	c__Bacilli	o__Lactobacillales
f__Erysipelatoclostridiaceae	0.769522	0.835481	0.34054	0.783915	17	DESeq2	d__Bacteria	p__Firmicutes	c__Bacilli	o__Erysipelotrichales
f__Erysipelotrichaceae	0.0148444	0.0736434	0.655654	1.57765	21	DESeq2	d__Bacteria	p__Firmicutes	c__Bacilli	o__Erysipelotrichales
f__F082	0.271227	0.429442	0.792023	1.16444	2	DESeq2	d__Bacteria	p__Bacteroidota	c__Bacteroidia	o__Bacteroidales
f__Gastranaerophilaceae	0.159264	0.342735	0.48794	1.26126	30	DESeq2	d__Bacteria	p__Cyanobacteria	c__Vampirovibrionia	o__Gastranaerophilales
f__Lachnospiraceae	1	1	-0.165682	-0.751102	572	DESeq2	d__Bacteria	p__Firmicutes_A	c__Clostridia	o__Lachnospirales
f__Lactobacillaceae	0.0155039	0.0736434	-0.810779	-1.70206	7	DESeq2	d__Bacteria	p__Firmicutes	c__Bacilli	o__Lactobacillales
f__Marinifilaceae	0.0307906	0.123162	-0.835206	-1.60072	5	DESeq2	d__Bacteria	p__Bacteroidota	c__Bacteroidia	o__Bacteroidales
f__Megasphaeraceae	0.171222	0.351699	-0.747458	-1.34837	4	DESeq2	d__Bacteria	p__Firmicutes_C	c__Negativicutes	o__Veillonellales
f__Methanobacteriaceae	0.255822	0.422662	0.74997	1.18815	3	DESeq2	d__Archaea	p__Methanobacteriota	c__Methanobacteria	o__Methanobacteriales
f__Micrococcaceae	0.118517	0.281487	-0.893734	-1.34985	2	DESeq2	d__Bacteria	p__Actinobacteriota	c__Actinomycetia	o__Actinomycetales
f__Monoglobaceae	0.315677	0.461374	0.719608	1.14005	3	DESeq2	d__Bacteria	p__Firmicutes_A	c__Clostridia	o__Monoglobales
f__Muribaculaceae	0.02942	0.123162	0.608009	1.50561	24	DESeq2	d__Bacteria	p__Bacteroidota	c__Bacteroidia	o__Bacteroidales
f__Oscillospiraceae	0.349296	0.482664	0.321616	1.06108	173	DESeq2	d__Bacteria	p__Firmicutes_A	c__Clostridia	o__Oscillospirales
f__P3	0.0442765	0.158559	0.794379	1.4593	6	DESeq2	d__Bacteria	p__Bacteroidota	c__Bacteroidia	o__Bacteroidales
f__Paludibacteraceae	0.0875458	0.246425	0.811532	1.36482	4	DESeq2	d__Bacteria	p__Bacteroidota	c__Bacteroidia	o__Bacteroidales
f__Pasteurellaceae	0.0333585	0.126762	0.719932	1.51068	11	DESeq2	d__Bacteria	p__Proteobacteria	c__Gammaproteobacteria	o__Enterobacterales
f__Peptococcaceae	0.477625	0.604991	0.691011	1.01593	2	DESeq2	d__Bacteria	p__Firmicutes_B	c__Peptococcia	o__Peptococcales
f__Peptostreptococcaceae	0.161404	0.342735	0.658307	1.28801	8	DESeq2	d__Bacteria	p__Firmicutes_A	c__Clostridia	o__Peptostreptococcales
f__QALW01	0.413718	0.532925	-0.718036	-1.08448	2	DESeq2	d__Bacteria	p__Firmicutes_A	c__Clostridia_A	o__Christensenellales
f__Rhodocyclaceae	0.894275	0.943957	0.398475	0.670149	4	DESeq2	d__Bacteria	p__Proteobacteria	c__Gammaproteobacteria	o__Burkholderiales
f__Rikenellaceae	0.118521	0.281487	-0.620119	-1.39381	9	DESeq2	d__Bacteria	p__Bacteroidota	c__Bacteroidia	o__Bacteroidales
f__Ruminococcaceae	0.55062	0.662687	0.304903	0.961163	110	DESeq2	d__Bacteria	p__Firmicutes_A	c__Clostridia	o__Oscillospirales
f__Selenomonadaceae	0.928109	0.96625	0.326821	0.600381	6	DESeq2	d__Bacteria	p__Firmicutes_C	c__Negativicutes	o__Selenomonadales
f__Streptococcaceae	0.212585	0.389174	0.494146	1.21349	23	DESeq2	d__Bacteria	p__Firmicutes	c__Bacilli	o__Lactobacillales
f__Streptomycetaceae	0.838144	0.897168	0.466328	0.738788	3	DESeq2	d__Bacteria	p__Actinobacteriota	c__Actinomycetia	o__Streptomycetales
f__Succinivibrionaceae	0.0709459	0.224662	0.56677	1.40349	24	DESeq2	d__Bacteria	p__Proteobacteria	c__Gammaproteobacteria	o__Enterobacterales
f__Tannerellaceae	0.00471812	0.0361446	-0.646714	-1.84987	23	DESeq2	d__Bacteria	p__Bacteroidota	c__Bacteroidia	o__Bacteroidales
f__Treponemataceae	0.00108296	0.0117579	0.862469	1.68746	8	DESeq2	d__Bacteria	p__Spirochaetota	c__Spirochaetia	o__Treponematales
f__Turicibacteraceae	0.392717	0.523623	0.731608	1.07561	2	DESeq2	d__Bacteria	p__Firmicutes	c__Bacilli	o__Haloplasmatales_A
f__UBA1234	0.0301738	0.123162	0.906396	1.43597	3	DESeq2	d__Bacteria	p__Firmicutes_A	c__Clostridia	o__TANB77
f__UBA1381	0.400277	0.524501	-0.550115	-1.05432	5	DESeq2	d__Bacteria	p__Firmicutes_A	c__Clostridia	o__Monoglobales_A
f__UBA1829	0.290984	0.451322	-0.724269	-1.2095	3	DESeq2	d__Bacteria	p__Verrucomicrobiota	c__Lentisphaeria	o__Victivallales
f__UBA644	0.181555	0.36311	0.84154	1.23724	2	DESeq2	d__Bacteria	p__Firmicutes_A	c__Clostridia	o__Oscillospirales
f__UBA660	1.22803e-07	3.11101e-06	0.725526	2.07289	54	DESeq2	d__Bacteria	p__Firmicutes	c__Bacilli	o__RF39
f__UBA932	2.73929e-06	4.16372e-05	0.763805	2.03172	35	DESeq2	d__Bacteria	p__Bacteroidota	c__Bacteroidia	o__Bacteroidales
f__UMGS124	0.977029	0.990056	0.405165	0.595676	2	DESeq2	d__Bacteria	p__Actinobacteriota	c__Coriobacteriia	o__Coriobacteriales
f__UMGS1883	0.961949	0.987947	-0.382303	-0.57741	2	DESeq2	d__Bacteria	p__Firmicutes_A	c__Clostridia	o__UMGS1883
f__Veillonellaceae	0.00563063	0.0361446	0.669614	1.65816	24	DESeq2	d__Bacteria	p__Firmicutes_C	c__Negativicutes	o__Veillonellales
f__W3P20-009	0.503999	0.627933	0.677177	0.99559	2	DESeq2	d__Bacteria	p__Bacteroidota	c__Bacteroidia	o__Bacteroidales
f__Acidaminococcaceae	0.000989082	0.00578232	0.657014	1.79142	16	MaAsLin2	d__Bacteria	p__Firmicutes_C	c__Negativicutes	o__Acidaminococcales
f__Actinomycetaceae	0.0115161	0.0486234	-0.953006	-1.57171	2	MaAsLin2	d__Bacteria	p__Actinobacteriota	c__Actinomycetia	o__Actinomycetales
f__Acutalibacteraceae	0.120398	0.261882	0.355228	1.20592	82	MaAsLin2	d__Bacteria	p__Firmicutes_A	c__Clostridia	o__Oscillospirales
f__Anaeroplasmataceae	0.305694	0.486662	0.717612	1.125	2	MaAsLin2	d__Bacteria	p__Firmicutes	c__Bacilli	o__Acholeplasmatales
f__Anaerotignaceae	0.933825	0.969658	0.310391	0.63262	5	MaAsLin2	d__Bacteria	p__Firmicutes_A	c__Clostridia	o__Lachnospirales
f__Anaerovoracaceae	0.0105479	0.0471555	0.580897	1.60352	17	MaAsLin2	d__Bacteria	p__Firmicutes_A	c__Clostridia	o__Peptostreptococcales
f__Atopobiaceae	0.307366	0.486662	0.552963	1.12702	5	MaAsLin2	d__Bacteria	p__Actinobacteriota	c__Coriobacteriia	o__Coriobacteriales
f__Bacteroidaceae	0.119925	0.261882	0.297457	1.10076	521	MaAsLin2	d__Bacteria	p__Bacteroidota	c__Bacteroidia	o__Bacteroidales
f__Barnesiellaceae	0.103495	0.261882	-0.702112	-1.36444	3	MaAsLin2	d__Bacteria	p__Bacteroidota	c__Bacteroidia	o__Bacteroidales
f__Bifidobacteriaceae	6.50391e-15	2.47149e-13	-0.964271	-3.75863	13	MaAsLin2	d__Bacteria	p__Actinobacteriota	c__Actinomycetia	o__Actinomycetales
f__Borkfalkiaceae	0.626084	0.755277	0.332456	0.906476	16	MaAsLin2	d__Bacteria	p__Firmicutes_A	c__Clostridia_A	o__Christensenellales
f__Brachyspiraceae	0.792072	0.889009	0.445172	0.782144	3	MaAsLin2	d__Bacteria	p__Spirochaetota	c__Brachyspirae	o__Brachyspirales
f__Burkholderiaceae	0.597082	0.731907	0.384151	0.917568	9	MaAsLin2	d__Bacteria	p__Proteobacteria	c__Gammaproteobacteria	o__Burkholderiales
f__Butyricicoccaceae	0.815727	0.898482	0.269483	0.760132	19	MaAsLin2	d__Bacteria	p__Firmicutes_A	c__Clostridia	o__Oscillospirales
f__CAG-138	0.515171	0.69916	0.435211	0.973801	7	MaAsLin2	d__Bacteria	p__Firmicutes_A	c__Clostridia_A	o__Christensenellales
f__CAG-239	0.0892362	0.242213	0.768319	1.3499	3	MaAsLin2	d__Bacteria	p__Proteobacteria	c__Alphaproteobacteria	o__RF32
f__CAG-272	0.546913	0.709143	0.325114	0.968734	26	MaAsLin2	d__Bacteria	p__Firmicutes_A	c__Clostridia	o__Oscillospirales
f__CAG-288	0.0567686	0.187583	-0.884843	-1.45929	2	MaAsLin2	d__Bacteria	p__Firmicutes	c__Bacilli	o__RFN20
f__CAG-313	0.280033	0.477545	-0.583047	-1.13306	3	MaAsLin2	d__Bacteria	p__Firmicutes	c__Bacilli	o__ML615J-28
f__CAG-382	0.444652	0.649876	0.442561	1.02588	8	MaAsLin2	d__Bacteria	p__Firmicutes_A	c__Clostridia	o__Oscillospirales
f__CAG-449	0.944141	0.969658	0.419136	0.657082	2	MaAsLin2	d__Bacteria	p__Firmicutes	c__Bacilli	o__RFN20
f__CAG-465	0.07592	0.216464	0.781034	1.37224	3	MaAsLin2	d__Bacteria	p__Firmicutes_A	c__Clostridia	o__TANB77
f__CAG-508	0.00646459	0.0307068	0.431232	1.44855	72	MaAsLin2	d__Bacteria	p__Firmicutes_A	c__Clostridia	o__TANB77
f__CAG-552	0.25638	0.475242	0.741744	1.16284	2	MaAsLin2	d__Bacteria	p__Firmicutes_A	c__Clostridia_A	o__Christensenellales
f__CAG-74	0.28904	0.477545	0.426185	1.1463	15	MaAsLin2	d__Bacteria	p__Firmicutes_A	c__Clostridia_A	o__Christensenellales
f__CAG-826	0.347535	0.528253	0.572215	1.09368	4	MaAsLin2	d__Bacteria	p__Firmicutes	c__Bacilli	o__RFN20
f__CAG-917	0.238443	0.472177	0.751058	1.17744	2	MaAsLin2	d__Bacteria	p__Firmicutes_A	c__Clostridia_A	o__Christensenellales
f__Campylobacteraceae	2.77513e-05	0.0003013	0.966949	1.84815	4	MaAsLin2	d__Bacteria	p__Campylobacterota	c__Campylobacteria	o__Campylobacterales
f__Clostridiaceae	0.104952	0.261882	0.436145	1.30731	27	MaAsLin2	d__Bacteria	p__Firmicutes_A	c__Clostridia	o__Clostridiales
f__Coprobacteraceae	0.045646	0.157686	-0.898955	-1.48256	2	MaAsLin2	d__Bacteria	p__Bacteroidota	c__Bacteroidia	o__Bacteroidales
f__Coriobacteriaceae	1.5959e-43	1.21288e-41	-0.610632	-4.56233	129	MaAsLin2	d__Bacteria	p__Actinobacteriota	c__Coriobacteriia	o__Coriobacteriales
f__Desulfovibrionaceae	0.857805	0.931332	0.473512	0.742327	2	MaAsLin2	d__Bacteria	p__Desulfobacterota	c__Desulfovibrionia	o__Desulfovibrionales
f__Dialisteraceae	0.564378	0.709143	0.348259	0.949562	16	MaAsLin2	d__Bacteria	p__Firmicutes_C	c__Negativicutes	o__Veillonellales
f__Eggerthellaceae	0.968139	0.981048	-0.170846	-0.61579	11	MaAsLin2	d__Bacteria	p__Actinobacteriota	c__Coriobacteriia	o__Coriobacteriales
f__Elusimicrobiaceae	0.283827	0.477545	0.650606	1.14308	3	MaAsLin2	d__Bacteria	p__Elusimicrobiota	c__Elusimicrobia	o__Elusimicrobiales
f__Enterobacteriaceae	0.242302	0.472177	0.37187	1.16156	36	MaAsLin2	d__Bacteria	p__Proteobacteria	c__Gammaproteobacteria	o__Enterobacterales
f__Enterococcaceae	0.0222011	0.0803467	0.92718	1.45355	2	MaAsLin2	d__Bacteria	p__Firmicutes	c__Bacilli	o__Lactobacillales
f__Erysipelatoclostridiaceae	0.00019286	0.00162859	0.686843	1.89597	17	MaAsLin2	d__Bacteria	p__Firmicutes	c__Bacilli	o__Erysipelotrichales
f__Erysipelotrichaceae	0.000473893	0.00327417	0.63276	1.8182	21	MaAsLin2	d__Bacteria	p__Firmicutes	c__Bacilli	o__Erysipelotrichales
f__F082	0.281768	0.477545	0.729043	1.14292	2	MaAsLin2	d__Bacteria	p__Bacteroidota	c__Bacteroidia	o__Bacteroidales
f__Gastranaerophilaceae	0.886953	0.944936	0.231805	0.705907	30	MaAsLin2	d__Bacteria	p__Cyanobacteria	c__Vampirovibrionia	o__Gastranaerophilales
f__Lachnospiraceae	1	1	0.153588	0.56952	572	MaAsLin2	d__Bacteria	p__Firmicutes_A	c__Clostridia	o__Lachnospirales
f__Lactobacillaceae	0.204963	0.421006	-0.414035	-1.20045	7	MaAsLin2	d__Bacteria	p__Firmicutes	c__Bacilli	o__Lactobacillales
f__Marinifilaceae	0.509864	0.69916	-0.387028	-0.951046	5	MaAsLin2	d__Bacteria	p__Bacteroidota	c__Bacteroidia	o__Bacteroidales
f__Megasphaeraceae	0.0210907	0.0801447	-0.749397	-1.65502	4	MaAsLin2	d__Bacteria	p__Firmicutes_C	c__Negativicutes	o__Veillonellales
f__Methanobacteriaceae	0.0764481	0.216464	0.780584	1.37145	3	MaAsLin2	d__Archaea	p__Methanobacteriota	c__Methanobacteria	o__Methanobacteriales
f__Micrococcaceae	0.27586	0.477545	-0.692291	-1.14173	2	MaAsLin2	d__Bacteria	p__Actinobacteriota	c__Actinomycetia	o__Actinomycetales
f__Monoglobaceae	0.636561	0.755916	0.507938	0.892421	3	MaAsLin2	d__Bacteria	p__Firmicutes_A	c__Clostridia	o__Monoglobales
f__Muribaculaceae	0.0719093	0.216464	0.464606	1.36635	24	MaAsLin2	d__Bacteria	p__Bacteroidota	c__Bacteroidia	o__Bacteroidales
f__Oscillospiraceae	0.000268	0.0020368	0.406239	1.44544	173	MaAsLin2	d__Bacteria	p__Firmicutes_A	c__Clostridia	o__Oscillospirales
f__P3	0.0769017	0.216464	0.650215	1.39511	6	MaAsLin2	d__Bacteria	p__Bacteroidota	c__Bacteroidia	o__Bacteroidales
f__Paludibacteraceae	0.161542	0.341032	0.661383	1.26411	4	MaAsLin2	d__Bacteria	p__Bacteroidota	c__Bacteroidia	o__Bacteroidales
f__Pasteurellaceae	1.1236e-09	2.84644e-08	0.929452	2.33145	11	MaAsLin2	d__Bacteria	p__Proteobacteria	c__Gammaproteobacteria	o__Enterobacterales
f__Peptococcaceae	0.473987	0.667093	0.642058	1.00656	2	MaAsLin2	d__Bacteria	p__Firmicutes_B	c__Peptococcia	o__Peptococcales
f__Peptostreptococcaceae	0.795429	0.889009	0.330201	0.765423	8	MaAsLin2	d__Bacteria	p__Firmicutes_A	c__Clostridia	o__Peptostreptococcales
f__QALW01	0.120604	0.261882	-0.800169	-1.31965	2	MaAsLin2	d__Bacteria	p__Firmicutes_A	c__Clostridia_A	o__Christensenellales
f__Rhodocyclaceae	0.45511	0.65261	0.530932	1.01478	4	MaAsLin2	d__Bacteria	p__Proteobacteria	c__Gammaproteobacteria	o__Burkholderiales
f__Rikenellaceae	0.118723	0.261882	-0.402548	-1.31878	9	MaAsLin2	d__Bacteria	p__Bacteroidota	c__Bacteroidia	o__Bacteroidales
f__Ruminococcaceae	0.319247	0.495159	0.310156	1.07517	110	MaAsLin2	d__Bacteria	p__Firmicutes_A	c__Clostridia	o__Oscillospirales
f__Selenomonadaceae	0.108644	0.261882	0.625094	1.34121	6	MaAsLin2	d__Bacteria	p__Firmicutes_C	c__Negativicutes	o__Selenomonadales
f__Streptococcaceae	5.04776e-08	9.59075e-07	0.760261	2.21968	23	MaAsLin2	d__Bacteria	p__Firmicutes	c__Bacilli	o__Lactobacillales
f__Streptomycetaceae	0.361724	0.53904	0.616264	1.08275	3	MaAsLin2	d__Bacteria	p__Actinobacteriota	c__Actinomycetia	o__Streptomycetales
f__Succinivibrionaceae	2.75037e-06	3.48381e-05	0.699123	2.05604	24	MaAsLin2	d__Bacteria	p__Proteobacteria	c__Gammaproteobacteria	o__Enterobacterales
f__Tannerellaceae	0.000520326	0.0032954	-0.427833	-2.1204	23	MaAsLin2	d__Bacteria	p__Bacteroidota	c__Bacteroidia	o__Bacteroidales
f__Treponemataceae	9.55573e-07	1.45247e-05	0.913837	2.11832	8	MaAsLin2	d__Bacteria	p__Spirochaetota	c__Spirochaetia	o__Treponematales
f__Turicibacteraceae	0.761781	0.877202	-0.486452	-0.802261	2	MaAsLin2	d__Bacteria	p__Firmicutes	c__Bacilli	o__Haloplasmatales_A
f__UBA1234	0.539194	0.709143	0.545532	0.958472	3	MaAsLin2	d__Bacteria	p__Firmicutes_A	c__Clostridia	o__TANB77
f__UBA1381	0.255733	0.475242	-0.467995	-1.15	5	MaAsLin2	d__Bacteria	p__Firmicutes_A	c__Clostridia	o__Monoglobales_A
f__UBA1829	0.0144187	0.057675	-0.8759	-1.70217	3	MaAsLin2	d__Bacteria	p__Verrucomicrobiota	c__Lentisphaeria	o__Victivallales
f__UBA644	0.663854	0.776198	0.560522	0.878733	2	MaAsLin2	d__Bacteria	p__Firmicutes_A	c__Clostridia	o__Oscillospirales
f__UBA660	0.00173751	0.00880337	0.482574	1.5788	54	MaAsLin2	d__Bacteria	p__Firmicutes	c__Bacilli	o__RF39
f__UBA932	0.00014797	0.00140572	0.579361	1.80295	35	MaAsLin2	d__Bacteria	p__Bacteroidota	c__Bacteroidia	o__Bacteroidales
f__UMGS124	0.56918	0.709143	0.601185	0.942481	2	MaAsLin2	d__Bacteria	p__Actinobacteriota	c__Coriobacteriia	o__Coriobacteriales
f__UMGS1883	0.568471	0.709143	0.601457	0.942907	2	MaAsLin2	d__Bacteria	p__Firmicutes_A	c__Clostridia	o__UMGS1883
f__Veillonellaceae	0.00126913	0.00688958	0.590133	1.73551	24	MaAsLin2	d__Bacteria	p__Firmicutes_C	c__Negativicutes	o__Veillonellales
f__W3P20-009	0.895203	0.944936	0.452851	0.709937	2	MaAsLin2	d__Bacteria	p__Bacteroidota	c__Bacteroidia	o__Bacteroidales
f__Acidaminococcaceae	0.000616808	0.00468774	0.689053	2.0773	16	ANCOM-BC	d__Bacteria	p__Firmicutes_C	c__Negativicutes	o__Acidaminococcales
f__Actinomycetaceae	0.00354654	0.0192527	-0.978408	-1.45021	2	ANCOM-BC	d__Bacteria	p__Actinobacteriota	c__Actinomycetia	o__Actinomycetales
f__Acutalibacteraceae	0.529052	0.667638	0.220888	0.973576	82	ANCOM-BC	d__Bacteria	p__Firmicutes_A	c__Clostridia	o__Oscillospirales
f__Anaeroplasmataceae	0.119658	0.267472	0.861747	1.33747	2	ANCOM-BC	d__Bacteria	p__Firmicutes	c__Bacilli	o__Acholeplasmatales
f__Anaerotignaceae	0.535867	0.667638	-0.522578	-0.974935	5	ANCOM-BC	d__Bacteria	p__Firmicutes_A	c__Clostridia	o__Lachnospirales
f__Anaerovoracaceae	0.346601	0.532405	0.348938	1.06967	17	ANCOM-BC	d__Bacteria	p__Firmicutes_A	c__Clostridia	o__Peptostreptococcales
f__Atopobiaceae	0.431097	0.596905	-0.564419	-1.05299	5	ANCOM-BC	d__Bacteria	p__Actinobacteriota	c__Coriobacteriia	o__Coriobacteriales
f__Bacteroidaceae	0.15155	0.311292	-0.296496	-1.11291	521	ANCOM-BC	d__Bacteria	p__Bacteroidota	c__Bacteroidia	o__Bacteroidales
f__Barnesiellaceae	0.0251907	0.0957247	-0.885892	-1.43984	3	ANCOM-BC	d__Bacteria	p__Bacteroidota	c__Bacteroidia	o__Bacteroidales
f__Bifidobacteriaceae	7.39603e-10	1.87366e-08	-0.922586	-2.21078	13	ANCOM-BC	d__Bacteria	p__Actinobacteriota	c__Actinomycetia	o__Actinomycetales
f__Borkfalkiaceae	0.478045	0.626909	-0.397326	-0.999941	16	ANCOM-BC	d__Bacteria	p__Firmicutes_A	c__Clostridia_A	o__Christensenellales
f__Brachyspiraceae	0.0771718	0.212864	-0.827642	-1.34517	3	ANCOM-BC	d__Bacteria	p__Spirochaetota	c__Brachyspirae	o__Brachyspirales
f__Burkholderiaceae	0.137789	0.290888	-0.601181	-1.31501	9	ANCOM-BC	d__Bacteria	p__Proteobacteria	c__Gammaproteobacteria	o__Burkholderiales
f__Butyricicoccaceae	0.349562	0.532405	-0.419852	-1.09842	19	ANCOM-BC	d__Bacteria	p__Firmicutes_A	c__Clostridia	o__Oscillospirales
f__CAG-138	0.736562	0.848162	0.333591	0.776304	7	ANCOM-BC	d__Bacteria	p__Firmicutes_A	c__Clostridia_A	o__Christensenellales
f__CAG-239	0.202846	0.366388	0.737141	1.29372	3	ANCOM-BC	d__Bacteria	p__Proteobacteria	c__Alphaproteobacteria	o__RF32
f__CAG-272	0.755195	0.856639	-0.288528	-0.804995	26	ANCOM-BC	d__Bacteria	p__Firmicutes_A	c__Clostridia	o__Oscillospirales
f__CAG-288	0.0805368	0.212864	-0.88696	-1.31466	2	ANCOM-BC	d__Bacteria	p__Firmicutes	c__Bacilli	o__RFN20
f__CAG-313	0.0474515	0.150263	-0.856071	-1.39137	3	ANCOM-BC	d__Bacteria	p__Firmicutes	c__Bacilli	o__ML615J-28
f__CAG-382	0.0377589	0.13044	-0.700282	-1.48376	8	ANCOM-BC	d__Bacteria	p__Firmicutes_A	c__Clostridia	o__Oscillospirales
f__CAG-449	0.883394	0.945605	0.42337	0.657088	2	ANCOM-BC	d__Bacteria	p__Firmicutes	c__Bacilli	o__RFN20
f__CAG-465	0.292168	0.472442	0.684731	1.20174	3	ANCOM-BC	d__Bacteria	p__Firmicutes_A	c__Clostridia	o__TANB77
f__CAG-508	0.000123122	0.00133675	0.419143	1.80048	72	ANCOM-BC	d__Bacteria	p__Firmicutes_A	c__Clostridia	o__TANB77
f__CAG-552	0.438815	0.596905	0.687881	1.06762	2	ANCOM-BC	d__Bacteria	p__Firmicutes_A	c__Clostridia_A	o__Christensenellales
f__CAG-74	0.992006	0.999464	0.171956	0.508816	15	ANCOM-BC	d__Bacteria	p__Firmicutes_A	c__Clostridia_A	o__Christensenellales
f__CAG-826	0.387639	0.56655	0.550931	1.06356	4	ANCOM-BC	d__Bacteria	p__Firmicutes	c__Bacilli	o__RFN20
f__CAG-917	0.356219	0.532405	0.73116	1.13479	2	ANCOM-BC	d__Bacteria	p__Firmicutes_A	c__Clostridia_A	o__Christensenellales
f__Campylobacteraceae	9.7184e-06	0.000127014	0.979661	1.89121	4	ANCOM-BC	d__Bacteria	p__Campylobacterota	c__Campylobacteria	o__Campylobacterales
f__Clostridiaceae	0.21694	0.366388	0.335964	1.16873	27	ANCOM-BC	d__Bacteria	p__Firmicutes_A	c__Clostridia	o__Clostridiales
f__Coprobacteraceae	0.188484	0.358119	-0.820914	-1.21677	2	ANCOM-BC	d__Bacteria	p__Bacteroidota	c__Bacteroidia	o__Bacteroidales
f__Coriobacteriaceae	2.46799e-25	1.87567e-23	-0.723171	-2.53926	129	ANCOM-BC	d__Bacteria	p__Actinobacteriota	c__Coriobacteriia	o__Coriobacteriales
f__Desulfovibrionaceae	0.49272	0.63469	-0.681228	-1.00972	2	ANCOM-BC	d__Bacteria	p__Desulfobacterota	c__Desulfovibrionia	o__Desulfovibrionales
f__Dialisteraceae	0.00569793	0.0270652	-0.665509	-1.67487	16	ANCOM-BC	d__Bacteria	p__Firmicutes_C	c__Negativicutes	o__Veillonellales
f__Eggerthellaceae	0.175132	0.350264	-0.552714	-1.27131	11	ANCOM-BC	d__Bacteria	p__Actinobacteriota	c__Coriobacteriia	o__Coriobacteriales
f__Elusimicrobiaceae	0.104217	0.247516	0.80432	1.41163	3	ANCOM-BC	d__Bacteria	p__Elusimicrobiota	c__Elusimicrobia	o__Elusimicrobiales
f__Enterobacteriaceae	0.87241	0.945605	0.206916	0.771769	36	ANCOM-BC	d__Bacteria	p__Proteobacteria	c__Gammaproteobacteria	o__Enterobacterales
f__Enterococcaceae	0.0183599	0.0734396	0.950889	1.47582	2	ANCOM-BC	d__Bacteria	p__Firmicutes	c__Bacilli	o__Lactobacillales
f__Erysipelatoclostridiaceae	0.0468092	0.150263	0.496345	1.52154	17	ANCOM-BC	d__Bacteria	p__Firmicutes	c__Bacilli	o__Erysipelotrichales
f__Erysipelotrichaceae	0.0345136	0.124906	0.473651	1.53973	21	ANCOM-BC	d__Bacteria	p__Firmicutes	c__Bacilli	o__Erysipelotrichales
f__F082	0.117449	0.267472	0.863251	1.3398	2	ANCOM-BC	d__Bacteria	p__Bacteroidota	c__Bacteroidia	o__Bacteroidales
f__Gastranaerophilaceae	0.101172	0.247516	-0.46436	-1.33236	30	ANCOM-BC	d__Bacteria	p__Cyanobacteria	c__Vampirovibrionia	o__Gastranaerophilales
f__Lachnospiraceae	1.77877e-08	3.37966e-07	-0.415579	-1.56247	572	ANCOM-BC	d__Bacteria	p__Firmicutes_A	c__Clostridia	o__Lachnospirales
f__Lactobacillaceae	0.00244162	0.0142741	-0.827727	-1.69064	7	ANCOM-BC	d__Bacteria	p__Firmicutes	c__Bacilli	o__Lactobacillales
f__Marinifilaceae	0.439825	0.596905	-0.560891	-1.04641	5	ANCOM-BC	d__Bacteria	p__Bacteroidota	c__Bacteroidia	o__Bacteroidales
f__Megasphaeraceae	0.0049234	0.0249453	-0.898921	-1.57681	4	ANCOM-BC	d__Bacteria	p__Firmicutes_C	c__Negativicutes	o__Veillonellales
f__Methanobacteriaceae	0.577861	0.686211	0.508043	0.891645	3	ANCOM-BC	d__Archaea	p__Methanobacteriota	c__Methanobacteria	o__Methanobacteriales
f__Micrococcaceae	0.0120475	0.0508674	-0.959831	-1.42267	2	ANCOM-BC	d__Bacteria	p__Actinobacteriota	c__Actinomycetia	o__Actinomycetales
f__Monoglobaceae	0.571608	0.686211	0.511224	0.897227	3	ANCOM-BC	d__Bacteria	p__Firmicutes_A	c__Clostridia	o__Monoglobales
f__Muribaculaceae	0.357272	0.532405	0.314121	1.05785	24	ANCOM-BC	d__Bacteria	p__Bacteroidota	c__Bacteroidia	o__Bacteroidales
f__Oscillospiraceae	0.952483	0.991626	-0.203395	-0.730357	173	ANCOM-BC	d__Bacteria	p__Firmicutes_A	c__Clostridia	o__Oscillospirales
f__P3	0.478431	0.626909	0.43717	0.966152	6	ANCOM-BC	d__Bacteria	p__Bacteroidota	c__Bacteroidia	o__Bacteroidales
f__Paludibacteraceae	0.0837976	0.212864	0.766745	1.48018	4	ANCOM-BC	d__Bacteria	p__Bacteroidota	c__Bacteroidia	o__Bacteroidales
f__Pasteurellaceae	6.24846e-14	2.37442e-12	0.981725	2.64891	11	ANCOM-BC	d__Bacteria	p__Proteobacteria	c__Gammaproteobacteria	o__Enterobacterales
f__Peptococcaceae	0.986687	0.999464	-0.354032	-0.524751	2	ANCOM-BC	d__Bacteria	p__Firmicutes_B	c__Peptococcia	o__Peptococcales
f__Peptostreptococcaceae	0.659684	0.771323	-0.408693	-0.865938	8	ANCOM-BC	d__Bacteria	p__Firmicutes_A	c__Clostridia	o__Peptostreptococcales
f__QALW01	0.195773	0.362896	-0.817104	-1.21112	2	ANCOM-BC	d__Bacteria	p__Firmicutes_A	c__Clostridia_A	o__Christensenellales
f__Rhodocyclaceae	0.208561	0.366388	0.670588	1.29455	4	ANCOM-BC	d__Bacteria	p__Proteobacteria	c__Gammaproteobacteria	o__Burkholderiales
f__Rikenellaceae	0.0514664	0.15044	-0.66406	-1.45255	9	ANCOM-BC	d__Bacteria	p__Bacteroidota	c__Bacteroidia	o__Bacteroidales
f__Ruminococcaceae	0.999464	0.999464	-0.154335	-0.534086	110	ANCOM-BC	d__Bacteria	p__Firmicutes_A	c__Clostridia	o__Oscillospirales
f__Selenomonadaceae	0.80744	0.896866	-0.37991	-0.744822	6	ANCOM-BC	d__Bacteria	p__Firmicutes_C	c__Negativicutes	o__Selenomonadales
f__Streptococcaceae	0.00163197	0.0103358	0.578024	1.92516	23	ANCOM-BC	d__Bacteria	p__Firmicutes	c__Bacilli	o__Lactobacillales
f__Streptomycetaceae	0.125243	0.271956	0.789072	1.38487	3	ANCOM-BC	d__Bacteria	p__Actinobacteriota	c__Actinomycetia	o__Streptomycetales
f__Succinivibrionaceae	0.000188625	0.00159283	0.630743	2.12413	24	ANCOM-BC	d__Bacteria	p__Proteobacteria	c__Gammaproteobacteria	o__Enterobacterales
f__Tannerellaceae	0.000181042	0.00159283	-0.701802	-1.91121	23	ANCOM-BC	d__Bacteria	p__Bacteroidota	c__Bacteroidia	o__Bacteroidales
f__Treponemataceae	1.00274e-05	0.000127014	0.90747	2.21091	8	ANCOM-BC	d__Bacteria	p__Spirochaetota	c__Spirochaetia	o__Treponematales
f__Turicibacteraceae	0.81426	0.896866	0.465707	0.722797	2	ANCOM-BC	d__Bacteria	p__Firmicutes	c__Bacilli	o__Haloplasmatales_A
f__UBA1234	0.213974	0.366388	0.730205	1.28155	3	ANCOM-BC	d__Bacteria	p__Firmicutes_A	c__Clostridia	o__TANB77
f__UBA1381	0.276771	0.457275	-0.627384	-1.17046	5	ANCOM-BC	d__Bacteria	p__Firmicutes_A	c__Clostridia	o__Monoglobales_A
f__UBA1829	0.0840251	0.212864	-0.822109	-1.33617	3	ANCOM-BC	d__Bacteria	p__Verrucomicrobiota	c__Lentisphaeria	o__Victivallales
f__UBA644	0.18467	0.358119	-0.822819	-1.21959	2	ANCOM-BC	d__Bacteria	p__Firmicutes_A	c__Clostridia	o__Oscillospirales
f__UBA660	0.00851703	0.0380762	0.380016	1.54829	54	ANCOM-BC	d__Bacteria	p__Firmicutes	c__Bacilli	o__RF39
f__UBA932	0.00107846	0.00745116	0.505294	1.8722	35	ANCOM-BC	d__Bacteria	p__Bacteroidota	c__Bacteroidia	o__Bacteroidales
f__UMGS124	0.549749	0.673886	0.622354	0.965919	2	ANCOM-BC	d__Bacteria	p__Actinobacteriota	c__Coriobacteriia	o__Coriobacteriales
f__UMGS1883	0.924715	0.976088	0.392028	0.608443	2	ANCOM-BC	d__Bacteria	p__Firmicutes_A	c__Clostridia	o__UMGS1883
f__Veillonellaceae	0.0514255	0.15044	0.431809	1.45419	24	ANCOM-BC	d__Bacteria	p__Firmicutes_C	c__Negativicutes	o__Veillonellales
f__W3P20-009	0.416333	0.596905	0.699494	1.08564	2	ANCOM-BC	d__Bacteria	p__Bacteroidota	c__Bacteroidia	o__Bacteroidales
Table S3d. Results of gene set enrichment analysis (FGSEA) at the family level, based on differentially abundant species associated with STH parasite count. Species included in the analysis were observed more than once in at least 50% of samples. Families were ranked by log₂ fold change values from DESeq2, MaAsLin2, and ANCOM-BC. FGSEA was run separately for each method, using a minimum family si…

[truncated: 14 more sheets: S3e, S3f, S4a, S4b, S4c, S5a, S5b, S6, S7, S8, S9, S10, S11, S12]
